# Supplementary material for: Nested co-expression network analysis identifies compact gene clusters in a black box
Source: Bioinformatics. 2026 Apr 3;42(5):btag167. doi: 10.1093/bioinformatics/btag167 (PMC13163169; doi:10.1093/bioinformatics/btag167)
Supplement: btag167_Supplementary_Data [file btag167_supplementary_data.zip]

Archive with 5 entries (5 files):
- Supplementary Data 3 CGM BLCA.txt
- Supplementary Data 4 FGM ImVigor_immune.txt
- Supplementary information.pdf
- Supplementary Data 1 CGM ImVigour.txt
- Supplementary Data 2 CGM LUAD.txt
