# Supplementary material for: Nested co-expression network analysis identifies compact gene clusters in a black box
Source: Bioinformatics. 2026 Apr 3;42(5):btag167. doi: 10.1093/bioinformatics/btag167 (PMC13163169; doi:10.1093/bioinformatics/btag167)
Supplement: btag167_Supplementary_Data [file btag167_supplementary_data.zip › Supplementary Data 3 CGM BLCA.txt]

Module 0 annotation, module size: 99
                Term Overlap  P-value  Adjusted P-value  Odds Ratio
  Hepatocytes_HPCA_1   6/138 0.000163          0.002558    8.380644
  Hepatocytes_HPCA_3   6/127 0.000103          0.002558    9.109678
Melanocytes_FANTOM_3   7/196 0.000157          0.002558    6.865484
Melanocytes_ENCODE_3    2/10 0.001494          0.017555   41.085470

Module 1 annotation, module size: 264
                Term Overlap      P-value  Adjusted P-value  Odds Ratio
Hepatocytes_FANTOM_1  15/166 5.543146e-08          0.000004    6.219328
  Hepatocytes_HPCA_1  13/138 2.670290e-07          0.000007    6.471001
  Hepatocytes_HPCA_2  14/162 2.695246e-07          0.000007    5.938922
Hepatocytes_FANTOM_2  12/142 2.464783e-06          0.000037    5.799027
Hepatocytes_FANTOM_3  12/141 2.287967e-06          0.000037    5.840360
  Hepatocytes_HPCA_3  11/127 5.119638e-06          0.000065    5.944580

Module 3 annotation, module size: 202
                    Term Overlap      P-value  Adjusted P-value  Odds Ratio
    Hepatocytes_FANTOM_2  37/142 1.729216e-39      1.746508e-37   26.542376
    Hepatocytes_FANTOM_1  38/166 3.374571e-38      1.526855e-36   23.430260
    Hepatocytes_FANTOM_3  36/141 4.535212e-38      1.526855e-36   25.862445
      Hepatocytes_HPCA_3  29/127 3.315527e-29      8.371705e-28   22.280443
      Hepatocytes_HPCA_1  29/138 4.450475e-28      8.989959e-27   20.497373
      Hepatocytes_HPCA_2  28/162 1.240983e-24      2.088987e-23   16.757020
Skeletal muscle_FANTOM_2    5/61 8.166880e-04      1.178364e-02    7.595287
Skeletal muscle_FANTOM_3    5/68 1.337459e-03      1.688542e-02    6.816280
            HSC_FANTOM_2     2/7 2.891887e-03      3.245340e-02   27.975894
Skeletal muscle_FANTOM_1    5/83 3.224264e-03      3.256507e-02    5.586796
     Adipocytes_FANTOM_3     2/8 3.825452e-03      3.389367e-02   24.683145
       Myocytes_FANTOM_2    3/27 4.026970e-03      3.389367e-02   10.722488

Module 5 annotation, module size: 320
                    Term Overlap  P-value  Adjusted P-value  Odds Ratio
Skeletal muscle_FANTOM_3    7/68 0.000302          0.042820    5.855656
Skeletal muscle_FANTOM_1    7/83 0.001014          0.049141    4.799444
Skeletal muscle_FANTOM_2    6/61 0.001038          0.049141    5.636912

Module 7 annotation, module size: 131
                Term Overlap  P-value  Adjusted P-value  Odds Ratio
Melanocytes_FANTOM_3   8/196 0.000149          0.018507    5.827786

Module 8 annotation, module size: 146
                    Term Overlap  P-value  Adjusted P-value  Odds Ratio
Mesangial cells_FANTOM_1    6/98  0.00021          0.014269    7.860776

Module 10 annotation, module size: 223
            Term Overlap      P-value  Adjusted P-value  Odds Ratio
Neurons_ENCODE_2  14/152 1.476806e-08          0.000001    7.571384
Neurons_FANTOM_1   10/99 7.576656e-07          0.000018    8.271933
Neurons_FANTOM_2  13/182 9.457021e-07          0.000018    5.851918
Neurons_FANTOM_3  12/151 8.069154e-07          0.000018    6.508399
Neurons_ENCODE_3    9/81 1.219811e-06          0.000019    9.104252
Neurons_ENCODE_1     2/7 3.511382e-03          0.045648   25.323552

Module 11 annotation, module size: 186
            Term Overlap      P-value  Adjusted P-value  Odds Ratio
Neurons_ENCODE_2  20/152 3.561771e-16      4.559066e-14   13.468862
Neurons_ENCODE_3   14/81 2.359364e-13      1.509993e-11   17.279328
Neurons_FANTOM_1   11/99 1.207002e-08      5.149873e-07   11.021389
Neurons_FANTOM_3  11/151 9.350794e-07      2.992254e-05    7.215979
Neurons_FANTOM_2  11/182 5.787047e-06      1.481484e-04    5.979120

Module 14 annotation, module size: 105
                     Term Overlap      P-value  Adjusted P-value  Odds Ratio
   Keratinocytes_FANTOM_1   18/94 2.722180e-22      2.286632e-20   37.454180
   Keratinocytes_FANTOM_2   15/62 2.177390e-20      7.961699e-19   45.962210
   Keratinocytes_FANTOM_3   15/63 2.843464e-20      7.961699e-19   45.235698
     Keratinocytes_HPCA_3   13/44 4.441357e-19      9.326850e-18   55.067537
     Keratinocytes_HPCA_2   13/51 3.931593e-18      6.605076e-17   47.562792
     Keratinocytes_HPCA_1    7/17 5.540346e-12      7.756484e-11   73.172589
       Sebocytes_FANTOM_3    8/32 1.623568e-11      1.948281e-10   45.071795
   Keratinocytes_ENCODE_1    7/24 9.513553e-11      9.989231e-10   52.244380
       Sebocytes_FANTOM_1    7/29 4.182057e-10      3.903253e-09   43.376495
       Sebocytes_FANTOM_2    6/21 2.563516e-09      2.153353e-08   51.086946
Epithelial cells_ENCODE_3    7/83 8.446197e-07      6.449824e-06   15.275388
   Keratinocytes_ENCODE_2    4/16 2.455147e-06      1.718603e-05   45.190775
Epithelial cells_FANTOM_3    4/23 1.155043e-05      7.463352e-05   31.716487
   Keratinocytes_ENCODE_3    3/10 2.741057e-05      1.644634e-04   54.713821
Epithelial cells_FANTOM_2    4/45 1.749087e-04      9.794886e-04   16.359606
Epithelial cells_ENCODE_2    3/20 2.488378e-04      1.306398e-03   28.007496
Epithelial cells_ENCODE_1     2/9 1.348237e-03      6.661879e-03   42.780320
Epithelial cells_FANTOM_1    2/17 4.930266e-03      2.300791e-02   23.212560
  Epithelial cells_HPCA_3    2/19 6.148977e-03      2.718495e-02   20.829308

Module 15 annotation, module size: 114
                Term Overlap      P-value  Adjusted P-value  Odds Ratio
Melanocytes_FANTOM_3  38/196 9.288438e-46      3.529606e-44   42.613864
Melanocytes_FANTOM_2  32/153 1.687315e-39      3.205899e-38   42.811075
      MHCI_bostongen     8/8 3.446473e-18      4.365533e-17  157.995305

Module 16 annotation, module size: 679
                                       Term Overlap      P-value  Adjusted P-value  Odds Ratio
                         Monocytes_FANTOM_2  49/174 4.437917e-28      1.792918e-25    7.495709
                    Monocytes_NOVERSHTERN_1   36/91 9.122487e-27      1.842742e-24   10.379333
                      B-cells_NOVERSHTERN_1   30/60 2.990828e-26      4.027648e-24   13.020117
                      B-cells_NOVERSHTERN_3   27/50 6.134034e-25      6.195374e-23   14.007777
                      B-cells_NOVERSHTERN_2   31/71 8.462632e-25      6.837806e-23   11.388309
                         Monocytes_FANTOM_3  43/159 5.381575e-24      3.623594e-22    7.145112
                       CD8+ Tem_BLUEPRINT_3   29/64 7.501723e-24      4.329566e-22   11.791282
                               MPP_FANTOM_2   27/55 1.794338e-23      9.061408e-22   12.742018
                         Monocytes_FANTOM_1   31/79 4.313460e-23      1.936264e-21   10.237427
                            CD8+ Tem_HPCA_2  39/159 3.272902e-20      1.322252e-18    6.447571
                                 aDC_IRIS_2  39/167 2.137535e-19      7.850581e-18    6.136682
                          B_cells_bostongen   13/13 6.694007e-19      2.253649e-17   25.238560
                    Macrophages M1_FANTOM_3   27/80 2.780628e-18      8.024098e-17    8.771781
                               MPP_FANTOM_1   22/49 2.700149e-18      8.024098e-17   11.604217
                      Memory B-cells_HPCA_2   18/31 8.085942e-18      2.177814e-16   14.918703
                    Macrophages_BLUEPRINT_1   24/67 4.376866e-17      1.105159e-15    9.284487
                 Memory B-cells_BLUEPRINT_3   22/55 5.624058e-17      1.336541e-15   10.346008
                    Macrophages_BLUEPRINT_3   26/83 9.647986e-17      2.165437e-15    8.135186
                        CD4+ T-cells_HPCA_2   17/30 1.193729e-16      2.538245e-15   14.553851
                        CD4+ T-cells_HPCA_3   18/35 1.528551e-16      3.087672e-15   13.234571
                    Macrophages M1_FANTOM_2   26/86 2.573510e-16      4.950943e-15    7.851635
                     CD4+ Tem_NOVERSHTERN_1   19/42 4.706384e-16      8.642633e-15   11.665093
                       CD8+ Tem_BLUEPRINT_2  32/141 9.282546e-16      1.630499e-14    5.921538
                 Memory B-cells_BLUEPRINT_2   21/56 1.380056e-15      2.323095e-14    9.695883
                    Macrophages_BLUEPRINT_2  28/108 1.521348e-15      2.458499e-14    6.743817
                            CD4+ Tem_HPCA_2   20/51 2.362956e-15      3.671670e-14   10.130115
                 Macrophages M1_BLUEPRINT_3  27/102 2.781695e-15      4.162239e-14    6.880011
                        CD4+ T-cells_HPCA_1   17/37 1.216427e-14      1.755131e-13   11.832201
                           Tgd cells_HPCA_3  34/177 2.326744e-14      3.241396e-13    5.015732
                     CD8+ Tem_NOVERSHTERN_1   14/25 7.814130e-14      1.052303e-12   14.362649
                            CD8+ Tem_HPCA_1  32/165 1.031179e-13      1.301864e-12    5.055547
                             Tregs_FANTOM_3   13/21 1.009607e-13      1.301864e-12   15.839931
                       naive B-cells_HPCA_3   16/36 1.420093e-13      1.738538e-12   11.445128
                           Tgd cells_HPCA_1  30/149 2.188348e-13      2.600272e-12    5.241055
                     CD8+ Tem_NOVERSHTERN_3   13/22 2.377298e-13      2.744082e-12   15.135034
                  naive B-cells_BLUEPRINT_2   12/18 2.506057e-13      2.812353e-12   17.022472
                            MHCII_bostongen     9/9 2.685025e-13      2.854606e-12   25.093960
                     CD4+ Tcm_NOVERSHTERN_3   19/56 2.629678e-13      2.854606e-12    8.767312
                     CD8+ Tcm_NOVERSHTERN_1   14/27 3.261979e-13      3.379076e-12   13.316508
                 CD4+ memory T-cells_IRIS_2   11/15 5.003893e-13      5.053932e-12   18.667141
                      Memory B-cells_IRIS_2   12/19 6.553453e-13      6.457549e-12   16.148564
                 Memory B-cells_BLUEPRINT_1  25/108 8.256676e-13      7.942136e-12    6.006284
                               MPP_FANTOM_3   14/29 1.170077e-12      1.099328e-11   12.412217
                           B-cells_FANTOM_1   11/16 1.543012e-12      1.416766e-11   17.534757
                     CD8+ Tem_NOVERSHTERN_2   12/20 1.578472e-12      1.417117e-11   15.359916
                           B-cells_FANTOM_3   12/21 3.548486e-12      3.116497e-11   14.644630
                          T_cells_bostongen     8/8 6.732971e-12      5.787490e-11   25.058079
                     CD8+ Tcm_NOVERSHTERN_2   12/22 7.521394e-12      6.330507e-11   13.992926
                       naive B-cells_HPCA_1   13/27 7.951473e-12      6.555908e-11   12.379527
                       naive B-cells_HPCA_2   13/28 1.429817e-11      1.155292e-10   11.944447
                       CD8+ Tcm_BLUEPRINT_2   15/40 1.643727e-11      1.302090e-10    9.672723
                       Macrophages_FANTOM_3   17/54 1.896257e-11      1.473246e-10    8.133183
                                 aDC_IRIS_3   22/95 1.940273e-11      1.479001e-10    5.998268
                             B-cells_HPCA_1   15/42 3.739862e-11      2.797971e-10    9.216439
                           Tgd cells_HPCA_2  28/159 4.088977e-11      3.003539e-10    4.573499
                           B-cells_FANTOM_2    9/12 5.294618e-11      3.819689e-10   19.068009
                  naive B-cells_BLUEPRINT_3     8/9 5.844872e-11      4.142681e-10   22.419054
                      Memory B-cells_HPCA_1   10/16 6.866153e-11      4.782630e-10   15.986082
                                  DC_IRIS_2   13/31 7.040991e-11      4.821288e-10   10.804951
                            CD4+ Tcm_HPCA_2   19/75 8.643029e-11      5.819640e-10    6.553539
           CD4+ naive T-cells_NOVERSHTERN_1   14/38 1.040829e-10      6.893359e-10    9.505567
                    Macrophages M1_FANTOM_1   16/52 1.101352e-10      7.176550e-10    7.949510
                      Memory B-cells_HPCA_3    9/13 1.659140e-10      1.063956e-09   17.654514
                CD4+ naive T-cells_FANTOM_2   16/55 2.823655e-10      1.782432e-09    7.518463
           Coactivation_molecules_bostongen    9/14 4.479312e-10      2.784065e-09   16.435984
                            CD4+ Tcm_HPCA_3   13/36 6.544887e-10      4.006264e-09    9.322046
                                 aDC_IRIS_1   10/19 7.093767e-10      4.277435e-09   13.524272
                      CD4+ T-cells_FANTOM_3   18/76 8.936099e-10      5.309094e-09    6.126544
                            CD8+ Tcm_HPCA_3   15/52 1.166368e-09      6.829168e-09    7.456484
                  naive B-cells_BLUEPRINT_1     7/8 1.301628e-09      7.406444e-09   22.077192
                             B-cells_HPCA_3     7/8 1.301628e-09      7.406444e-09   22.077192
Class-switched memory B-cells_NOVERSHTERN_1    9/16 2.379742e-09      1.335300e-08   14.442027
                                DC_FANTOM_3   10/21 2.516720e-09      1.392815e-08   12.264741
                               Tregs_HPCA_1    8/12 2.885054e-09      1.575084e-08   17.035443
                   CD4+ T-cells_BLUEPRINT_2   16/64 3.303892e-09      1.779697e-08    6.465905
                   CD4+ T-cells_BLUEPRINT_1   12/34 4.082462e-09      2.170151e-08    9.119307
                            CD8+ Tem_HPCA_3   13/41 4.141189e-09      2.172780e-08    8.196468
            Checkpoint_inhibition_bostongen     7/9 5.652753e-09      2.927836e-08   19.752103
                 CD4+ memory T-cells_IRIS_1    8/13 7.235678e-09      3.700271e-08   15.772621
                   CD4+ T-cells_BLUEPRINT_3   11/29 7.556231e-09      3.815897e-08    9.799995
                           Monocytes_HPCA_3  22/131 1.254540e-08      6.257214e-08    4.346788
Class-switched memory B-cells_NOVERSHTERN_2    8/14 1.628601e-08      7.927165e-08   14.683981
Class-switched memory B-cells_NOVERSHTERN_3    8/14 1.628601e-08      7.927165e-08   14.683981
                            CD4+ Tcm_HPCA_1   14/55 2.479632e-08      1.192585e-07    6.587278
                       Macrophages_FANTOM_2   11/32 2.522524e-08      1.198941e-07    8.893792
                naive B-cells_NOVERSHTERN_3   15/64 2.646178e-08      1.243088e-07    6.064891
           CD4+ naive T-cells_NOVERSHTERN_3    8/15 3.366458e-08      1.545510e-07   13.735811
                CD4+ naive T-cells_FANTOM_1    8/15 3.366458e-08      1.545510e-07   13.735811
                               Tregs_HPCA_3    7/11 4.826340e-08      2.166491e-07   16.315015
                  CD4+ naive T-cells_IRIS_2    7/11 4.826340e-08      2.166491e-07   16.315015
                           Monocytes_IRIS_3   11/35 7.302470e-08      3.241976e-07    8.140750
                   Effector_cells_bostongen    7/12 1.117931e-07      4.909175e-07   15.008922
                  CD4+ naive T-cells_IRIS_3   12/46 1.856197e-07      8.063481e-07    6.761105
                        CD8+ T-cells_HPCA_3    9/24 2.033259e-07      8.738687e-07    9.721636
                      CD4+ T-cells_FANTOM_1    9/26 4.518610e-07      1.921598e-06    8.986859
                       CD8+ Tem_BLUEPRINT_1    6/10 7.701059e-07      3.142654e-06   15.464242
                            CD8+ Tcm_HPCA_2    6/10 7.701059e-07      3.142654e-06   15.464242
                             B-cells_HPCA_2    6/10 7.701059e-07      3.142654e-06   15.464242
                               Tregs_HPCA_2    6/10 7.701059e-07      3.142654e-06   15.464242
                 CD4+ memory T-cells_IRIS_3    8/21 8.580311e-07      3.466446e-06    9.899029
                     CD4+ Tcm_NOVERSHTERN_1    8/22 1.300802e-06      5.203209e-06    9.458509
                       CD8+ Tcm_BLUEPRINT_3    7/16 1.401342e-06      5.550412e-06   11.367692
                                 cDC_HPCA_3    6/11 1.636317e-06      6.418175e-06   14.118686
                            CD4+ Tem_HPCA_1  19/135 2.032231e-06      7.894437e-06    3.638530
                    Th1_signature_bostongen     5/7 2.065425e-06      7.946969e-06   18.295280
                       Macrophages_FANTOM_1    7/17 2.299437e-06      8.681987e-06   10.717472
                         Macrophages_IRIS_3    7/17 2.299437e-06      8.681987e-06   10.717472
                      CD8+ T-cells_FANTOM_2    6/12 3.160841e-06      1.182388e-05   12.988419
                       NK cells_BLUEPRINT_3    8/25 3.951060e-06      1.464430e-05    8.344254
                      Macrophages_bostongen     5/8 5.324323e-06      1.937862e-05   16.141935
                  pro B-cells_NOVERSHTERN_2     5/8 5.324323e-06      1.937862e-05   16.141935
                     CD4+ Tcm_NOVERSHTERN_2    7/19 5.550821e-06      2.002261e-05    9.617100
                            NK cells_HPCA_2    9/35 7.369928e-06      2.634912e-05    6.704908
                         Macrophages_HPCA_2   13/75 8.405064e-06      2.978637e-05    4.496222
                      Memory B-cells_IRIS_1    6/14 9.583616e-06      3.253597e-05   11.195581
                naive B-cells_NOVERSHTERN_1   10/45 9.460514e-06      3.253597e-05    5.787155
                naive B-cells_NOVERSHTERN_2    9/36 9.477598e-06      3.253597e-05    6.520824
                     CD4+ Tem_NOVERSHTERN_2    6/14 9.583616e-06      3.253597e-05   11.195581
                     CD4+ Tem_NOVERSHTERN_3    6/14 9.583616e-06      3.253597e-05   11.195581
                       CD8+ Tcm_BLUEPRINT_1     5/9 1.158104e-05      3.898949e-05   14.441926
                       CD4+ Tem_BLUEPRINT_3    7/21 1.193587e-05      3.985201e-05    8.721449
                            NK cells_HPCA_3    9/37 1.207937e-05      4.000055e-05    6.346557
                      Monocytes_BLUEPRINT_1    5/10 2.239196e-05      7.179646e-05   13.065728
                                 aDC_HPCA_3    5/10 2.239196e-05      7.179646e-05   13.065728
                                 aDC_HPCA_2    5/10 2.239196e-05      7.179646e-05   13.065728
                  pro B-cells_NOVERSHTERN_3    5/10 2.239196e-05      7.179646e-05   13.065728
                            CD8+ Tcm_HPCA_1    7/23 2.345030e-05      7.459782e-05    7.978249
                         NK_cells_bostongen    6/16 2.384439e-05      7.467545e-05    9.837371
                  CD4+ naive T-cells_IRIS_1    6/16 2.384439e-05      7.467545e-05    9.837371
                       CD4+ Tcm_BLUEPRINT_3   13/84 2.977497e-05      9.253145e-05    4.015177
                        Mast cells_FANTOM_2   14/97 3.330355e-05      1.027071e-04    3.740296
                        Mast cells_FANTOM_1  16/123 3.502093e-05      1.063794e-04    3.365050
                         Macrophages_HPCA_3  15/110 3.494456e-05      1.063794e-04    3.530430
               CD4+ memory T-cells_FANTOM_2    5/11 3.968834e-05      1.196574e-04   11.928868
                         Macrophages_IRIS_2   12/75 4.271633e-05      1.278326e-04    4.156931
                           Monocytes_IRIS_1    6/18 5.157830e-05      1.532179e-04    8.772829
                      Monocytes_BLUEPRINT_3    5/12 6.577941e-05      1.925716e-04   10.973907
                      Memory B-cells_IRIS_3    5/12 6.577941e-05      1.925716e-04   10.973907
                          cDC_NOVERSHTERN_3    6/19 7.282176e-05      2.116546e-04    8.322445
  Class-switched memory B-cells_BLUEPRINT_2    7/27 7.378225e-05      2.129145e-04    6.816154
                 Macrophages M2_BLUEPRINT_1   13/92 7.904729e-05      2.264901e-04    3.666167
                         Macrophages_HPCA_1  15/118 7.983173e-05      2.271269e-04    3.290514
                       CD4+ Tcm_BLUEPRINT_2    8/37 9.186134e-05      2.595244e-04    5.670042
                      CD4+ T-cells_FANTOM_2    5/13 1.033479e-04      2.899484e-04   10.160421
                            NK cells_HPCA_1    9/49 1.294300e-04      3.606188e-04    4.804563
                          NK cells_FANTOM_1    5/14 1.554392e-04      4.301195e-04    9.459140
                                 aDC_HPCA_1     4/8 1.612879e-04      4.402725e-04   13.187486
            Macrophage_DC_traffic_bostongen     4/8 1.612879e-04      4.402725e-04   13.187486
                          Tregs_BLUEPRINT_1    6/22 1.805573e-04      4.895648e-04    7.211499
                    Basophils_NOVERSHTERN_1    8/41 1.971775e-04      5.310648e-04    5.122312
                 Macrophages M1_BLUEPRINT_2     4/9 2.810535e-04      7.470105e-04   11.798629
                   T_cell_traffic_bostongen     4/9 2.810535e-04      7.470105e-04   11.798629
                        Mast cells_FANTOM_3   10/66 2.918538e-04      7.706466e-04    3.954679
                         Macrophages_IRIS_1    7/35 4.219688e-04      1.106983e-03    5.277606
                        Plasma cells_HPCA_3    5/17 4.343667e-04      1.124898e-03    7.836175
                                  DC_IRIS_3    5/17 4.343667e-04      1.124898e-03    7.836175
                 Macrophages M1_BLUEPRINT_1    4/10 4.534945e-04      1.159568e-03   10.674315
                       CD4+ Tem_BLUEPRINT_2    4/10 4.534945e-04      1.159568e-03   10.674315
                        Plasma cells_HPCA_2    7/36 5.058137e-04      1.285212e-03    5.132709
                 CD8+ T-cells_NOVERSHTERN_2    4/11 6.899551e-04      1.731316e-03    9.745535
                        CD8+ T-cells_HPCA_1    4/11 6.899551e-04      1.731316e-03    9.745535
                                DC_FANTOM_2    9/61 7.104419e-04      1.771719e-03    3.864323
                          cDC_NOVERSHTERN_2    4/12 1.002043e-03      2.438707e-03    8.965359
                                 cDC_HPCA_2    4/12 1.002043e-03      2.438707e-03    8.965359
  Class-switched memory B-cells_BLUEPRINT_3    5/20 9.842299e-04      2.438707e-03    6.688224
  Class-switched memory B-cells_BLUEPRINT_1    4/12 1.002043e-03      2.438707e-03    8.965359
                       Hepatocytes_FANTOM_1  16/166 1.125312e-03      2.722311e-03    2.489575
                   CD8+ T-cells_BLUEPRINT_3    5/21 1.249326e-03      3.004331e-03    6.376765
                               MPP_ENCODE_1    4/13 1.401463e-03      3.253971e-03    8.300765
                    Monocytes_NOVERSHTERN_3    4/13 1.401463e-03      3.253971e-03    8.300765
                       NK cells_BLUEPRINT_1    4/13 1.401463e-03      3.253971e-03    8.300765
                          pDC_NOVERSHTERN_3    4/13 1.401463e-03      3.253971e-03    8.300765
                            NK cells_IRIS_1    4/13 1.401463e-03      3.253971e-03    8.300765
                          cDC_NOVERSHTERN_1    4/13 1.401463e-03      3.253971e-03    8.300765
                        Plasma cells_HPCA_1    5/22 1.563669e-03      3.589332e-03    6.092991
                        CD8+ T-cells_HPCA_2    5/22 1.563669e-03      3.589332e-03    6.092991
                       Hepatocytes_FANTOM_3  14/141 1.694227e-03      3.867048e-03    2.570460
                                DC_FANTOM_1    4/14 1.899872e-03      4.264158e-03    7.727839
                                 cDC_HPCA_1    4/14 1.899872e-03      4.264158e-03    7.727839
                    Monocytes_NOVERSHTERN_2    4/14 1.899872e-03      4.264158e-03    7.727839
                             Treg_bostongen     3/7 2.024430e-03      4.518618e-03   11.608032
                  CD4+ naive T-cells_HPCA_1    6/34 2.156073e-03      4.786008e-03    4.699794
                     MDSC_traffic_bostongen    4/15 2.508755e-03      5.508354e-03    7.228839
                           Monocytes_HPCA_2    4/15 2.508755e-03      5.508354e-03    7.228839
                       NK cells_BLUEPRINT_2    6/36 2.916661e-03      6.369357e-03    4.441743
                          NK cells_FANTOM_2     3/8 3.142316e-03      6.752636e-03   10.241772
                            NK cells_IRIS_3     3/8 3.142316e-03      6.752636e-03   10.241772
                     CD8+ Tcm_NOVERSHTERN_3     3/8 3.142316e-03      6.752636e-03   10.241772
                      Monocytes_BLUEPRINT_2    4/17 4.102374e-03      8.769095e-03    6.401925
                  pro B-cells_NOVERSHTERN_1    7/51 4.162604e-03      8.851011e-03    3.634497
                        Plasma cells_IRIS_1     3/9 4.572947e-03      9.474207e-03    9.163146
                     NK cells_NOVERSHTERN_3     3/9 4.572947e-03      9.474207e-03    9.163146
                        CD8+ T-cells_IRIS_2     3/9 4.572947e-03      9.474207e-03    9.163146
                             Tregs_FANTOM_1     3/9 4.572947e-03      9.474207e-03    9.163146
                          Tregs_BLUEPRINT_2     3/9 4.572947e-03      9.474207e-03    9.163146
                       Hepatocytes_FANTOM_2  13/142 4.924561e-03      1.015063e-02    2.372685
                       CD4+ Tcm_BLUEPRINT_1    6/41 5.680219e-03      1.164877e-02    3.905430
                        Plasma cells_IRIS_3    4/19 6.266982e-03      1.272292e-02    5.744634
                            NK cells_IRIS_2    4/19 6.266982e-03      1.272292e-02    5.744634
                                 iDC_HPCA_2    3/10 6.338426e-03      1.273992e-02    8.289973
                           Monocytes_IRIS_2    3/10 6.338426e-03      1.273992e-02    8.289973
                   CD8+ T-cells_BLUEPRINT_1    5/30 6.486388e-03      1.297278e-02    4.492690
              mv Endothelial cells_FANTOM_2    7/58 8.489891e-03      1.665008e-02    3.198265
                                  DC_HPCA_1    3/11 8.456603e-03      1.665008e-02    7.568656
                                  DC_HPCA_2    3/11 8.456603e-03      1.665008e-02    7.568656
                                 iDC_HPCA_1    3/11 8.456603e-03      1.665008e-02    7.568656
                  CD4+ naive T-cells_HPCA_3    4/22 1.074913e-02      2.097897e-02    4.977794
                         Neutrophils_HPCA_3    3/12 1.094146e-02      2.104928e-02    6.962749
                            CMP_BLUEPRINT_3    3/12 1.094146e-02      2.104928e-02    6.962749
                                 GMP_HPCA_2    3/12 1.094146e-02      2.104928e-02    6.962749
                   Plasma cells_BLUEPRINT_3  13/158 1.170903e-02      2.241918e-02    2.131127
                         Basophils_FANTOM_2  12/142 1.240374e-02      2.363731e-02    2.193640
                 Macrophages M2_BLUEPRINT_3    5/36 1.408013e-02      2.670597e-02    3.752826
              Antitumor_cytokines_bostongen     2/5 1.497823e-02      2.827666e-02   11.291177
                   CD8+ T-cells_BLUEPRINT_2    6/51 1.623092e-02      3.035783e-02    3.145220
                      CD8+ T-cells_FANTOM_1    6/51 1.623092e-02      3.035783e-02    3.145220
                          Tregs_BLUEPRINT_3    3/15 2.068517e-02      3.815894e-02    5.614119
                    Eosinophils_BLUEPRINT_1    3/15 2.068517e-02      3.815894e-02    5.614119
                             Tregs_FANTOM_2    3/15 2.068517e-02      3.815894e-02    5.614119
                          GMP_NOVERSHTERN_2     2/6 2.187108e-02      3.892475e-02    9.553506
                          GMP_NOVERSHTERN_3     2/6 2.187108e-02      3.892475e-02    9.553506
                          GMP_NOVERSHTERN_1     2/6 2.187108e-02      3.892475e-02    9.553506
                               MPP_ENCODE_3     2/6 2.187108e-02      3.892475e-02    9.553506
                          MPP_NOVERSHTERN_3     2/6 2.187108e-02      3.892475e-02    9.553506
                    T_reg_traffic_bostongen     2/6 2.187108e-02      3.892475e-02    9.553506
                               MPP_ENCODE_2     2/6 2.187108e-02      3.892475e-02    9.553506
                          MPP_NOVERSHTERN_2     2/6 2.187108e-02      3.892475e-02    9.553506
                        Plasma cells_IRIS_2    5/41 2.376215e-02      4.210486e-02    3.299695
                       Fibroblasts_FANTOM_2    3/16 2.471113e-02      4.321774e-02    5.273556
                            CMP_BLUEPRINT_2    3/16 2.471113e-02      4.321774e-02    5.273556
                        CD8+ T-cells_IRIS_3    3/16 2.471113e-02      4.321774e-02    5.273556
                       Melanocytes_FANTOM_3  14/196 2.781714e-02      4.823230e-02    1.844895
               CD4+ memory T-cells_FANTOM_1  14/196 2.781714e-02      4.823230e-02    1.844895

Module 17 annotation, module size: 394
                        Term Overlap      P-value  Adjusted P-value  Odds Ratio
                  MSC_HPCA_3   14/83 7.177639e-09      9.115602e-07    7.645054
          Pericytes_ENCODE_2   14/94 3.744605e-08      2.377824e-06    6.750718
          Pericytes_ENCODE_3   12/91 1.362966e-06      5.769888e-05    5.980035
CD4+ memory T-cells_FANTOM_1  16/196 1.561679e-05      4.958331e-04    3.691218
                  MSC_HPCA_2    5/18 4.561936e-05      1.158732e-03   12.835687
                  MSC_HPCA_1    6/35 1.445293e-04      3.059203e-03    7.917541
CD4+ memory T-cells_FANTOM_3  10/137 1.445696e-03      2.622906e-02    3.316208
          Pericytes_ENCODE_1    4/25 2.532187e-03      4.019846e-02    7.596370

Module 18 annotation, module size: 243
                      Term Overlap      P-value  Adjusted P-value  Odds Ratio
       Astrocytes_FANTOM_1  21/157 1.032294e-14      1.878775e-12   10.231960
       Astrocytes_FANTOM_2   15/86 1.400196e-12      1.274179e-10   13.134251
       Astrocytes_FANTOM_3  16/121 2.017987e-11      1.224246e-09    9.976855
      Fibroblasts_ENCODE_1  13/132 6.037578e-08      2.747098e-06    7.382925
  Skeletal muscle_FANTOM_1   10/83 3.155166e-07      1.148480e-05    9.021311
  Mesangial cells_FANTOM_3  13/162 6.629326e-07      2.010896e-05    6.009111
     Chondrocytes_FANTOM_2  10/102 2.174576e-06      5.249059e-05    7.340732
       Chondrocytes_HPCA_1    5/16 2.307279e-06      5.249059e-05   23.505940
    Smooth muscle_FANTOM_1  13/188 3.535166e-06      7.148892e-05    5.172189
      Fibroblasts_ENCODE_3    6/31 4.628044e-06      8.423041e-05   14.599532
  Skeletal muscle_FANTOM_3    8/68 5.886007e-06      9.738665e-05    8.834457
  Mesangial cells_FANTOM_1    9/98 1.208977e-05      1.833616e-04    6.883498
     Chondrocytes_FANTOM_3   9/104 1.958308e-05      2.545800e-04    6.485947
       Chondrocytes_HPCA_2    4/12 1.914362e-05      2.545800e-04   25.286430
  Skeletal muscle_FANTOM_2    7/61 2.691283e-05      3.265424e-04    8.649255
                CMP_HPCA_1  10/148 5.829749e-05      6.631340e-04    5.052906
           CMP_BLUEPRINT_2    4/16 6.725496e-05      7.200237e-04   19.151831
     Chondrocytes_FANTOM_1  10/178 2.673634e-04      2.703341e-03    4.196120
    Smooth muscle_FANTOM_3    6/66 3.748036e-04      3.590224e-03    6.901163
         NKT_NOVERSHTERN_2    3/11 4.499562e-04      3.722365e-03   21.289795
       Chondrocytes_HPCA_3    3/11 4.499562e-04      3.722365e-03   21.289795
           MEP_BLUEPRINT_2    3/11 4.499562e-04      3.722365e-03   21.289795
      Fibroblasts_ENCODE_2    6/69 4.770535e-04      3.774945e-03    6.602090
     Chondrocytes_ENCODE_3    5/47 5.627056e-04      4.267184e-03    8.150171
           MEP_BLUEPRINT_1    3/13 7.634269e-04      5.146063e-03   18.133595
           MEP_BLUEPRINT_3    3/13 7.634269e-04      5.146063e-03   18.133595
    Smooth muscle_ENCODE_1    3/13 7.634269e-04      5.146063e-03   18.133595
         Myocytes_FANTOM_1    3/14 9.613139e-04      6.033073e-03   16.881999
           CMP_BLUEPRINT_1    3/14 9.613139e-04      6.033073e-03   16.881999
       Mast cells_FANTOM_3    5/66 2.626697e-03      1.593529e-02    5.814962
     Chondrocytes_ENCODE_1    3/20 2.824306e-03      1.658141e-02   11.936666
         HSC_NOVERSHTERN_2     2/7 4.154453e-03      2.275013e-02   23.226363
     Chondrocytes_ENCODE_2    3/23 4.250024e-03      2.275013e-02   10.410979
              HSC_FANTOM_3     2/7 4.154453e-03      2.275013e-02   23.226363
           GMP_BLUEPRINT_3    4/49 5.395810e-03      2.727882e-02    6.371418
              MPP_FANTOM_1    4/49 5.395810e-03      2.727882e-02    6.371418
Megakaryocytes_BLUEPRINT_1     2/9 6.987470e-03      3.346630e-02   18.334423
         Myocytes_ENCODE_1     2/9 6.987470e-03      3.346630e-02   18.334423
              MPP_FANTOM_2    4/55 8.122340e-03      3.790425e-02    5.680585
      Fibroblasts_FANTOM_1   6/122 8.565244e-03      3.802133e-02    3.733835
        Fibroblasts_HPCA_3   6/122 8.565244e-03      3.802133e-02    3.733835
       Mast cells_FANTOM_1   6/123 8.898851e-03      3.856169e-02    3.703380
        Fibroblasts_HPCA_2    4/60 1.098385e-02      4.648978e-02    5.209562
        Fibroblasts_HPCA_1    3/33 1.178017e-02      4.764424e-02    7.298880
           GMP_BLUEPRINT_1    4/61 1.162459e-02      4.764424e-02    5.124548
           CMP_BLUEPRINT_3    2/12 1.245038e-02      4.926020e-02   13.931677

Module 19 annotation, module size: 227
                         Term Overlap      P-value  Adjusted P-value  Odds Ratio
          Astrocytes_FANTOM_1  38/157 3.624477e-37      7.248955e-35   21.513046
          Astrocytes_FANTOM_3  33/121 3.204047e-34      3.204047e-32   23.692797
mv Endothelial cells_FANTOM_2   21/58 4.492902e-25      2.995268e-23   29.858219
          Astrocytes_FANTOM_2   22/86 2.039309e-22      1.019655e-20   21.199738
mv Endothelial cells_FANTOM_1   22/98 4.637190e-21      1.854876e-19   18.603690
ly Endothelial cells_FANTOM_2   16/40 3.311385e-20      1.103795e-18   32.350845
   Endothelial cells_FANTOM_3   14/39 4.918897e-17      1.405399e-15   28.877924
   Endothelial cells_ENCODE_1   15/50 8.252941e-17      2.063235e-15   24.243192
   Endothelial cells_ENCODE_2   14/41 1.122140e-16      2.493644e-15   27.482943
Endothelial cells_BLUEPRINT_3  21/137 1.531045e-16      3.062090e-15   12.643495
  mv Endothelial cells_HPCA_2   12/27 3.927804e-16      7.141461e-15   35.451382
     Endothelial cells_HPCA_3   15/68 1.313235e-14      2.188725e-13   17.853551
  ly Endothelial cells_HPCA_3    9/14 2.375316e-14      3.654332e-13   50.436282
  ly Endothelial cells_HPCA_1    8/12 4.567245e-13      6.524635e-12   52.115262
  mv Endothelial cells_HPCA_3    9/19 1.033634e-12      1.292043e-11   37.492754
                CAF_bostongen    9/19 1.033634e-12      1.292043e-11   37.492754
mv Endothelial cells_ENCODE_3  17/129 1.646729e-12      1.937328e-11   10.724466
mv Endothelial cells_ENCODE_1  18/160 5.564784e-12      6.183093e-11    9.174143
   Endothelial cells_FANTOM_1    7/10 8.571127e-12      9.022239e-11   54.501134
  mv Endothelial cells_HPCA_1    8/16 1.133503e-11      1.133503e-10   39.471871
   Endothelial cells_ENCODE_3    9/24 1.379720e-11      1.314019e-10   29.832298
   Endothelial cells_FANTOM_2    7/11 2.330106e-11      2.118278e-10   49.758947
     Mesangial cells_FANTOM_1   14/98 5.275480e-11      4.587374e-10   11.539807
Endothelial cells_BLUEPRINT_1     6/8 1.541032e-10      1.232826e-09   58.091754
Endothelial cells_BLUEPRINT_2     6/8 1.541032e-10      1.232826e-09   58.091754
  ly Endothelial cells_HPCA_2     6/9 4.571075e-10      3.516212e-09   51.973744
     Mesangial cells_FANTOM_3  16/162 6.177949e-10      4.576259e-09    8.004255
     Endothelial cells_HPCA_1    6/12 4.860408e-09      3.352005e-08   39.493002
ly Endothelial cells_FANTOM_3    6/12 4.860408e-09      3.352005e-08   39.493002
ly Endothelial cells_FANTOM_1     5/7 8.766182e-09      5.844121e-08   55.461423
        Chondrocytes_FANTOM_3  12/104 1.567637e-08      9.500830e-08    9.286571
             Matrix_bostongen    6/14 1.544312e-08      9.500830e-08   34.041644
mv Endothelial cells_ENCODE_2  15/175 1.512183e-08      9.500830e-08    6.924009
     Endothelial cells_HPCA_2     5/8 2.311965e-08      1.359979e-07   48.933642
        Endothelium_bostongen    5/10 1.017657e-07      5.815184e-07   39.608240
        Chondrocytes_FANTOM_2  11/102 1.277459e-07      7.096992e-07    8.671154
        Chondrocytes_ENCODE_3    8/47 1.932365e-07      1.044522e-06   13.686009
         Fibroblasts_FANTOM_3    7/39 7.875225e-07      4.144855e-06   14.462671
        Chondrocytes_FANTOM_1  13/178 8.981791e-07      4.606047e-06    5.872892
       Angiogenesis_bostongen    5/15 1.147622e-06      5.738109e-06   26.823414
         Fibroblasts_ENCODE_3    6/31 3.125352e-06      1.524562e-05   15.654126
  Matrix_remodeling_bostongen    4/12 1.464207e-05      6.972413e-05   27.096644
         Fibroblasts_ENCODE_2    7/69 3.920491e-05      1.823484e-04    8.205109
          Chondrocytes_HPCA_1    4/16 5.159731e-05      2.345332e-04   20.522880
mv Endothelial cells_FANTOM_3   8/104 8.192005e-05      3.640891e-04    6.199791
        Chondrocytes_ENCODE_1    4/20 1.316553e-04      5.602354e-04   16.514487
              HSC_BLUEPRINT_2    4/20 1.316553e-04      5.602354e-04   16.514487
        Chondrocytes_ENCODE_2    4/23 2.331015e-04      9.712564e-04   14.403684
          Chondrocytes_HPCA_3    3/11 3.685865e-04      1.504435e-03   22.807108
         Fibroblasts_ENCODE_1   8/132 4.244874e-04      1.697950e-03    4.881463
          Chondrocytes_HPCA_2    3/12 4.865679e-04      1.908110e-03   20.981292
         Fibroblasts_FANTOM_2    3/16 1.190141e-03      4.577464e-03   15.891139
         Fibroblasts_FANTOM_1   7/122 1.333595e-03      4.939239e-03    4.640428
           Fibroblasts_HPCA_3   7/122 1.333595e-03      4.939239e-03    4.640428
              HSC_BLUEPRINT_3    3/19 1.998852e-03      7.268554e-03   13.443950
          Astrocytes_ENCODE_1    4/46 3.372253e-03      1.204376e-02    7.269322
           Pericytes_FANTOM_3     2/8 4.804866e-03      1.656850e-02   21.946654
              HSC_BLUEPRINT_1     2/8 4.804866e-03      1.656850e-02   21.946654
       Preadipocytes_FANTOM_2     2/9 6.122990e-03      2.075590e-02   19.635313
          Adipocytes_ENCODE_3    2/11 9.189930e-03      2.917438e-02   16.218548
            Adipocytes_HPCA_2    2/11 9.189930e-03      2.917438e-02   16.218548
           Pericytes_FANTOM_2    2/11 9.189930e-03      2.917438e-02   16.218548
          Adipocytes_ENCODE_1    2/11 9.189930e-03      2.917438e-02   16.218548
            Adipocytes_HPCA_1    2/12 1.093060e-02      3.363262e-02   14.920177
          Adipocytes_ENCODE_2    2/12 1.093060e-02      3.363262e-02   14.920177
       Smooth muscle_FANTOM_3    4/66 1.209172e-02      3.664159e-02    5.077005
           Pericytes_FANTOM_1    2/13 1.280412e-02      3.822125e-02   13.814158
            Adipocytes_HPCA_3    2/14 1.480661e-02      4.291772e-02   12.860693
                 HSC_FANTOM_1    2/14 1.480661e-02      4.291772e-02   12.860693

Module 20 annotation, module size: 101
                         Term Overlap      P-value  Adjusted P-value  Odds Ratio
mv Endothelial cells_ENCODE_1   9/160 5.001040e-07          0.000050   10.669883
mv Endothelial cells_ENCODE_2   8/175 1.032111e-05          0.000516    8.629630
         CD4+ Tcm_BLUEPRINT_3    5/84 1.492554e-04          0.003731   11.298127
mv Endothelial cells_ENCODE_3   6/129 1.259527e-04          0.003731    8.780105
         CD4+ Tcm_BLUEPRINT_2    3/37 1.404544e-03          0.028091   15.916413

Module 21 annotation, module size: 201
            Term Overlap      P-value  Adjusted P-value  Odds Ratio
Neurons_ENCODE_2  12/152 2.853181e-07          0.000015    7.215926

Module 23 annotation, module size: 316
                        Term Overlap      P-value  Adjusted P-value  Odds Ratio
  Erythrocytes_NOVERSHTERN_3   34/91 1.442967e-35      1.760419e-33   22.347338
  Erythrocytes_NOVERSHTERN_1   29/69 2.832253e-32      1.727674e-30   24.752318
            Tgd cells_HPCA_1  26/149 4.509599e-18      1.833904e-16   10.181172
  Erythrocytes_NOVERSHTERN_2   15/37 5.867689e-17      1.789645e-15   23.028082
            Tgd cells_HPCA_3  26/177 3.645021e-16      8.893852e-15    8.560738
            Tgd cells_HPCA_2  24/159 2.760603e-15      5.613226e-14    8.757061
   pro B-cells_NOVERSHTERN_1   14/51 3.503542e-13      6.106174e-12   15.621327
Proliferation_rate_bostongen    8/15 8.102713e-11      1.235664e-09   29.898207
             MEP_BLUEPRINT_3    4/13 7.619358e-05      1.032846e-03   17.942933
         Astrocytes_ENCODE_1    6/46 2.076651e-04      2.533514e-03    7.558066

Module 26 annotation, module size: 310
                  Term Overlap  P-value  Adjusted P-value  Odds Ratio
  naive B-cells_HPCA_3    6/36 0.000045          0.007587    9.824347
       CD8+ Tcm_HPCA_3    6/52 0.000371          0.030976    6.823755
     Tregs_BLUEPRINT_1    4/22 0.000635          0.035339   10.970636
        B-cells_HPCA_1    5/42 0.000998          0.038571    7.113411
Preadipocytes_ENCODE_3   9/140 0.001155          0.038571    3.743979
  naive B-cells_HPCA_1    4/27 0.001417          0.038865    8.973306
  naive B-cells_HPCA_2    4/28 0.001629          0.038865    8.657938
       NK cells_HPCA_1    5/49 0.002014          0.042051    6.104928
