# Supplementary material for: Nested co-expression network analysis identifies compact gene clusters in a black box
Source: Bioinformatics. 2026 Apr 3;42(5):btag167. doi: 10.1093/bioinformatics/btag167 (PMC13163169; doi:10.1093/bioinformatics/btag167)
Supplement: btag167_Supplementary_Data [file btag167_supplementary_data.zip › Supplementary Data 1 CGM ImVigour.txt]

Module 0 annotation, module size: 359
                      Term Overlap       P-value  Adjusted P-value  Odds Ratio
      Hepatocytes_FANTOM_1 111/166 4.263833e-150     8.399750e-148   44.919070
        Hepatocytes_HPCA_2 107/162 1.642472e-143     1.617835e-141   43.681188
      Hepatocytes_FANTOM_3  96/141 3.214733e-130     2.111008e-128   43.205363
      Hepatocytes_FANTOM_2  95/142 1.242088e-127     6.117284e-126   42.294531
        Hepatocytes_HPCA_3  88/127 4.067630e-120     1.602646e-118   42.714440
        Hepatocytes_HPCA_1  90/138 4.346243e-119     1.427016e-117   40.482328
       Adipocytes_FANTOM_3     6/8  2.437763e-09      6.860562e-08   36.399784
       Adipocytes_FANTOM_1     5/7  8.699765e-08      1.904282e-06   34.810061
       Adipocytes_FANTOM_2     5/7  8.699765e-08      1.904282e-06   34.810061
       Adipocytes_ENCODE_1    4/11  5.961869e-05      9.787402e-04   18.517887
         Adipocytes_HPCA_2    4/11  5.961869e-05      9.787402e-04   18.517887
        Basophils_FANTOM_2  12/142  5.337863e-05      9.787402e-04    4.213682
       Adipocytes_ENCODE_2    4/12  8.792609e-05      1.237246e-03   17.035443
         Adipocytes_HPCA_1    4/12  8.792609e-05      1.237246e-03   17.035443
         Adipocytes_HPCA_3    4/14  1.718898e-04      2.257486e-03   14.683981
       Adipocytes_ENCODE_3    3/11  1.397303e-03      1.619227e-02   14.362400
        pro B-cells_HPCA_2   9/124  1.361830e-03      1.619227e-02    3.637941
Memory B-cells_BLUEPRINT_1   8/108  2.188385e-03      2.395065e-02    3.727940

Module 1 annotation, module size: 114
                    Term Overlap      P-value  Adjusted P-value  Odds Ratio
Skeletal muscle_FANTOM_2   37/61 4.160967e-67      2.657075e-65  131.970889
Skeletal muscle_FANTOM_3   38/68 5.593841e-67      2.657075e-65  123.183102
Skeletal muscle_FANTOM_1   38/83 1.846552e-62      5.847414e-61  100.963994
       Myocytes_FANTOM_2   14/27 3.483668e-24      8.273711e-23   88.180461
       Myocytes_FANTOM_1    6/14 2.426615e-10      4.610568e-09   69.495153
Skeletal muscle_ENCODE_1     4/7 6.873353e-08      1.088281e-06   91.371041
Skeletal muscle_ENCODE_2     4/8 1.367487e-07      1.855875e-06   80.616715
       Myocytes_FANTOM_3     3/7 1.037946e-05      1.095609e-04   70.428999
Skeletal muscle_ENCODE_3     3/7 1.037946e-05      1.095609e-04   70.428999
       Myocytes_ENCODE_3   6/181 1.453380e-03      1.380711e-02    5.496833
 Macrophages M1_FANTOM_3    4/80 2.123916e-03      1.834291e-02    8.475900
 Macrophages M1_FANTOM_2    4/86 2.764675e-03      2.188701e-02    7.885152
   B-cells_NOVERSHTERN_3    3/50 4.703690e-03      3.191790e-02   10.433024
Plasma cells_BLUEPRINT_3   5/158 4.416979e-03      3.191790e-02    5.284747
   B-cells_NOVERSHTERN_1    3/60 7.820891e-03      4.953231e-02    8.703369

Module 2 annotation, module size: 190
            Term Overlap  P-value  Adjusted P-value  Odds Ratio
Neurons_FANTOM_2   9/182 0.000227          0.015006    4.775992
Neurons_FANTOM_3   8/151 0.000319          0.015006    5.128975
Neurons_FANTOM_1    6/99 0.000898          0.028122    5.925604

Module 5 annotation, module size: 104
                        Term Overlap      P-value  Adjusted P-value  Odds Ratio
CD4+ memory T-cells_FANTOM_3  13/137 2.509843e-12      9.537404e-11   17.916841
CD4+ memory T-cells_FANTOM_1  14/196 1.676629e-11      3.185596e-10   13.566601
             MPP_BLUEPRINT_3    6/58 1.499781e-06      1.899723e-05   18.924422
   CD4+ naive T-cells_IRIS_3    4/46 1.837554e-04      1.745676e-03   16.166105
             MPP_BLUEPRINT_2    4/70 9.217910e-04      7.005612e-03   10.647507
        Smooth muscle_HPCA_2    2/14 3.277331e-03      2.075643e-02   28.293524
   CD4+ naive T-cells_IRIS_1    2/16 4.287108e-03      2.327287e-02   24.861050
        Smooth muscle_HPCA_3   4/134 9.562455e-03      4.542166e-02    5.559729
             CD4+ Tcm_HPCA_2    3/75 1.121295e-02      4.559395e-02    7.654487
             CLP_BLUEPRINT_3    2/27 1.199841e-02      4.559395e-02   14.906874

Module 6 annotation, module size: 103
                          Term Overlap  P-value  Adjusted P-value  Odds Ratio
               CMP_BLUEPRINT_1    3/14 0.000077          0.004395   40.399211
               CMP_BLUEPRINT_3    3/12 0.000047          0.004395   46.868657
               CMP_BLUEPRINT_2    3/16 0.000118          0.004468   35.498115
      Mesangial cells_FANTOM_2    3/27 0.000585          0.016666   21.284939
Neutrophil_signature_bostongen     2/9 0.001298          0.029591   43.623282

Module 8 annotation, module size: 250
            Term Overlap  P-value  Adjusted P-value  Odds Ratio
Neurons_FANTOM_2  11/182 0.000089          0.011234    4.381360
Neurons_FANTOM_3   9/151 0.000431          0.027124    4.331926
Neurons_FANTOM_1    7/99 0.000683          0.028698    5.180574

Module 10 annotation, module size: 161
                     Term Overlap      P-value  Adjusted P-value  Odds Ratio
   Keratinocytes_FANTOM_2   23/62 3.065287e-31      2.418841e-29   45.534007
   Keratinocytes_FANTOM_3   23/63 4.789783e-31      2.418841e-29   44.814264
   Keratinocytes_FANTOM_1   24/94 4.840971e-28      1.629794e-26   31.564579
     Keratinocytes_HPCA_3   16/44 7.575691e-22      1.912862e-20   42.788254
     Keratinocytes_HPCA_2   16/51 1.231929e-20      2.488497e-19   36.956961
       Sebocytes_FANTOM_3   11/32 4.705148e-15      7.920333e-14   39.504983
     Keratinocytes_HPCA_1    9/17 1.216843e-14      1.755730e-13   59.865574
       Sebocytes_FANTOM_1   10/29 8.275344e-14      1.044762e-12   39.482631
       Sebocytes_FANTOM_2    8/21 1.076064e-11      1.207583e-10   43.304219
   Keratinocytes_ENCODE_1    8/24 3.795721e-11      3.833678e-10   37.994881
   Keratinocytes_ENCODE_3    4/10 1.618521e-06      1.486097e-05   45.780952
Epithelial cells_FANTOM_2    6/45 4.170904e-06      3.510511e-05   15.424437
   Keratinocytes_ENCODE_2    4/16 1.341206e-05      1.042014e-04   29.122944
Epithelial cells_FANTOM_1    4/17 1.740837e-05      1.255890e-04   27.457143
Epithelial cells_FANTOM_3    4/23 6.193439e-05      4.170249e-04   20.439514
Epithelial cells_ENCODE_3    5/83 1.197539e-03      7.559466e-03    7.050429

Module 12 (Immune) annotation, module size: 745
                                       Term Overlap      P-value  Adjusted P-value  Odds Ratio
                               MPP_FANTOM_2   27/55 2.061299e-22      7.585581e-20   11.571561
                      B-cells_NOVERSHTERN_2   29/71 3.732391e-21      6.867599e-19    9.653048
                       CD8+ Tem_BLUEPRINT_3   27/64 3.125046e-20      3.833390e-18    9.951584
                         Monocytes_FANTOM_2  42/174 7.151067e-20      6.578981e-18    5.767896
                    Monocytes_NOVERSHTERN_1   31/91 9.165965e-20      6.746150e-18    8.067398
                        CD4+ T-cells_HPCA_3   20/35 1.124783e-18      5.908090e-17   13.371633
                      B-cells_NOVERSHTERN_1   25/60 1.138202e-18      5.908090e-17    9.812968
                      Memory B-cells_HPCA_2   19/31 1.284367e-18      5.908090e-17   14.318192
                          B_cells_bostongen   13/13 2.258827e-18      9.236092e-17   22.964505
                            CD8+ Tem_HPCA_2  38/159 6.114428e-18      2.250110e-16    5.689217
                         Monocytes_FANTOM_1   27/79 2.000501e-17      5.662958e-16    8.066705
                        CD4+ T-cells_HPCA_2   18/30 1.822252e-17      5.662958e-16   14.010850
                               MPP_FANTOM_1   22/49 1.928785e-17      5.662958e-16   10.545643
                 Memory B-cells_BLUEPRINT_3   23/55 2.523030e-17      6.631964e-16    9.833679
                         Monocytes_FANTOM_3  37/159 4.319943e-17      1.059826e-15    5.533623
                        CD4+ T-cells_HPCA_1   19/37 1.251275e-16      2.872576e-15   12.022987
                     CD4+ Tem_NOVERSHTERN_1   20/42 1.327005e-16      2.872576e-15   11.164592
                CD4+ naive T-cells_FANTOM_2   22/55 3.924601e-16      8.023628e-15    9.402211
                      B-cells_NOVERSHTERN_3   21/50 5.585136e-16      1.081753e-14    9.863183
                 Memory B-cells_BLUEPRINT_2   22/56 6.198405e-16      1.140506e-14    9.235250
                            CD4+ Tem_HPCA_2   21/51 9.104870e-16      1.595520e-14    9.671089
                     CD4+ Tcm_NOVERSHTERN_3   21/56 8.687446e-15      1.453173e-13    8.812614
                      CD4+ T-cells_FANTOM_3   24/76 9.433242e-15      1.456188e-13    7.438810
                                 aDC_IRIS_2  35/167 9.496876e-15      1.456188e-13    4.971872
                 CD4+ memory T-cells_IRIS_2   12/15 2.085407e-14      3.069720e-13   18.492315
                            CD4+ Tcm_HPCA_2   23/75 6.945002e-14      9.829849e-13    7.220115
                 Memory B-cells_BLUEPRINT_1  27/108 1.217145e-13      1.658924e-12    5.900397
                           B-cells_FANTOM_3   13/21 3.305217e-13      4.343999e-12   14.412715
                       CD8+ Tem_BLUEPRINT_2  30/141 5.173730e-13      6.565285e-12    5.028995
                            CD4+ Tcm_HPCA_3   16/36 5.895181e-13      6.998150e-12   10.409654
                       naive B-cells_HPCA_3   16/36 5.895181e-13      6.998150e-12   10.409654
                             B-cells_HPCA_1   17/42 7.215912e-13      8.298299e-12    9.491501
                  naive B-cells_BLUEPRINT_2   12/18 7.523264e-13      8.389579e-12   15.490798
                           Tgd cells_HPCA_3  33/177 1.778011e-12      1.924436e-11    4.412365
                      Memory B-cells_IRIS_2   12/19 1.959992e-12      2.060791e-11   14.695524
                    Macrophages M1_FANTOM_3   22/80 2.863831e-12      2.927471e-11    6.472612
                           B-cells_FANTOM_1   11/16 4.232116e-12      4.209239e-11   15.959135
                            CD8+ Tem_HPCA_1  31/165 6.823654e-12      6.608170e-11    4.440510
                             Tregs_FANTOM_3   12/21 1.053336e-11      9.834011e-11   13.326913
                            CD4+ Tcm_HPCA_1   18/55 1.068914e-11      9.834011e-11    7.688202
                           Tgd cells_HPCA_1  29/149 1.319191e-11      1.184055e-10    4.595194
                          T_cells_bostongen     8/8 1.419373e-11      1.243641e-10   22.815593
                     CD8+ Tcm_NOVERSHTERN_1   13/27 2.544839e-11      2.128411e-10   11.264102
                       naive B-cells_HPCA_1   13/27 2.544839e-11      2.128411e-10   11.264102
                       naive B-cells_HPCA_2   13/28 4.558862e-11      3.728136e-10   10.868223
                  naive B-cells_BLUEPRINT_3     8/9 1.227699e-10      9.612625e-10   20.412739
                           B-cells_FANTOM_2    9/12 1.212533e-10      9.612625e-10   17.359267
                      Memory B-cells_HPCA_1   10/16 1.708076e-10      1.282800e-09   14.551573
Class-switched memory B-cells_NOVERSHTERN_1   10/16 1.708076e-10      1.282800e-09   14.551573
                                DC_FANTOM_3   11/21 2.787540e-10      2.051629e-09   12.244067
           CD4+ naive T-cells_NOVERSHTERN_1   14/38 3.524163e-10      2.542925e-09    8.647921
                    Macrophages_BLUEPRINT_3   20/83 3.799806e-10      2.638356e-09    5.668703
                      Memory B-cells_HPCA_3    9/13 3.785754e-10      2.638356e-09   16.072440
                    Macrophages_BLUEPRINT_1   18/67 4.213002e-10      2.871083e-09    6.316889
                     CD8+ Tcm_NOVERSHTERN_2   11/22 5.352650e-10      3.517456e-09   11.699191
                     CD8+ Tem_NOVERSHTERN_3   11/22 5.352650e-10      3.517456e-09   11.699191
                       CD8+ Tcm_BLUEPRINT_2   14/40 7.788078e-10      4.941401e-09    8.219885
                                 aDC_IRIS_3   21/95 7.700608e-10      4.941401e-09    5.201627
           Coactivation_molecules_bostongen    9/14 1.018339e-09      6.351676e-09   14.963106
                               MPP_FANTOM_3   12/29 1.340267e-09      8.220303e-09    9.708213
                   CD4+ T-cells_BLUEPRINT_2   17/64 1.564656e-09      9.439236e-09    6.245897
                    Macrophages_BLUEPRINT_2  22/108 1.591228e-09      9.444711e-09    4.794235
                           Tgd cells_HPCA_2  27/159 1.645482e-09      9.611706e-09    4.001512
                           Monocytes_HPCA_2    9/15 2.445802e-09      1.347352e-08   13.996912
                      Macrophages_bostongen     7/8 2.489673e-09      1.347352e-08   20.104146
           CD4+ naive T-cells_NOVERSHTERN_3    9/15 2.445802e-09      1.347352e-08   13.996912
                  naive B-cells_BLUEPRINT_1     7/8 2.489673e-09      1.347352e-08   20.104146
                CD4+ naive T-cells_FANTOM_1    9/15 2.445802e-09      1.347352e-08   13.996912
                     CD8+ Tem_NOVERSHTERN_1   11/25 2.993479e-09      1.596522e-08   10.320973
                 Macrophages M1_BLUEPRINT_3  21/102 3.051750e-09      1.604349e-08    4.844367
                     CD8+ Tem_NOVERSHTERN_2   10/20 3.352283e-09      1.716470e-08   11.709456
                                  DC_IRIS_2   12/31 3.358310e-09      1.716470e-08    9.090737
                    Macrophages M1_FANTOM_2   19/86 4.993282e-09      2.483145e-08    5.197073
                      CD4+ T-cells_FANTOM_1   11/26 4.981896e-09      2.483145e-08    9.930912
                   Effector_cells_bostongen    8/12 5.994623e-09      2.941362e-08   15.510915
                   CD4+ T-cells_BLUEPRINT_1   12/34 1.154332e-08      5.589398e-08    8.298756
                naive B-cells_NOVERSHTERN_3   16/64 1.232802e-08      5.891835e-08    5.880916
                           Monocytes_HPCA_3  23/131 1.379903e-08      6.510313e-08    4.131538
                           Monocytes_IRIS_3   12/35 1.686264e-08      7.855002e-08    8.064508
                   CD4+ T-cells_BLUEPRINT_3   11/29 1.974742e-08      9.083814e-08    8.919396
                naive B-cells_NOVERSHTERN_2   12/36 2.428150e-08      1.103159e-07    7.843096
                        CD8+ T-cells_HPCA_3   10/24 3.027780e-08      1.358809e-07    9.795377
Class-switched memory B-cells_NOVERSHTERN_2    8/14 3.359624e-08      1.471835e-07   13.369889
Class-switched memory B-cells_NOVERSHTERN_3    8/14 3.359624e-08      1.471835e-07   13.369889
                             B-cells_HPCA_2    7/10 3.453620e-08      1.495214e-07   16.272850
                                 aDC_IRIS_1    9/19 3.845983e-08      1.645723e-07   11.123105
                                 cDC_HPCA_3    7/11 9.133622e-08      3.819515e-07   14.856937
                  CD4+ naive T-cells_IRIS_2    7/11 9.133622e-08      3.819515e-07   14.856937
                 CD4+ memory T-cells_IRIS_3    9/21 1.129625e-07      4.670810e-07   10.087197
                             B-cells_HPCA_3     6/8 1.911084e-07      7.814211e-07   17.400032
                      CD8+ T-cells_FANTOM_2    7/12 2.108145e-07      8.432578e-07   13.667569
                               Tregs_HPCA_1    7/12 2.108145e-07      8.432578e-07   13.667569
                      Monocytes_BLUEPRINT_2    8/17 2.415186e-07      9.556867e-07   11.075932
                            CD8+ Tcm_HPCA_3   13/52 2.886724e-07      1.130122e-06    5.891468
                naive B-cells_NOVERSHTERN_1   12/45 3.864470e-07      1.496974e-06    6.288344
                           Monocytes_IRIS_1    8/18 4.178786e-07      1.601868e-06   10.476610
                 CD4+ memory T-cells_IRIS_1    7/13 4.392876e-07      1.632908e-06   12.654405
                      CD4+ T-cells_FANTOM_2    7/13 4.392876e-07      1.632908e-06   12.654405
                    Monocytes_NOVERSHTERN_3    7/13 4.392876e-07      1.632908e-06   12.654405
                       Macrophages_FANTOM_3   13/54 4.641616e-07      1.708115e-06    5.674591
                            CD4+ Tem_HPCA_1  21/135 4.905563e-07      1.787374e-06    3.657331
                  CD4+ naive T-cells_IRIS_3   12/46 5.019613e-07      1.810998e-06    6.152744
            Checkpoint_inhibition_bostongen     6/9 5.517776e-07      1.971400e-06   15.567524
                    Monocytes_NOVERSHTERN_2    7/14 8.449790e-07      2.961450e-06   11.780987
                                DC_FANTOM_1    7/14 8.449790e-07      2.961450e-06   11.780987
                            CD8+ Tcm_HPCA_2    6/10 1.327640e-06      4.523810e-06   14.084066
                                 aDC_HPCA_3    6/10 1.327640e-06      4.523810e-06   14.084066
                                 aDC_HPCA_2    6/10 1.327640e-06      4.523810e-06   14.084066
                       CD8+ Tcm_BLUEPRINT_3    7/16 2.605495e-06      8.723267e-06   10.351757
                     CD4+ Tcm_NOVERSHTERN_1    8/22 2.607498e-06      8.723267e-06    8.612053
                               Tregs_HPCA_3    6/11 2.811204e-06      9.320028e-06   12.858600
  Class-switched memory B-cells_BLUEPRINT_1    6/12 5.411594e-06      1.778095e-05   11.829209
                  pro B-cells_NOVERSHTERN_2     5/8 8.391946e-06      2.708979e-05   14.703221
                                 aDC_HPCA_1     5/8 8.391946e-06      2.708979e-05   14.703221
                            CD8+ Tem_HPCA_3   10/41 8.732546e-06      2.794415e-05    5.776965
                     CD4+ Tcm_NOVERSHTERN_2    7/19 1.021222e-05      3.239740e-05    8.757617
                  CD4+ naive T-cells_HPCA_1    9/34 1.200266e-05      3.775195e-05    6.281364
  Class-switched memory B-cells_BLUEPRINT_2    8/27 1.486600e-05      4.636176e-05    7.044129
  Class-switched memory B-cells_BLUEPRINT_3    7/20 1.511257e-05      4.673467e-05    8.329921
                     CD4+ Tem_NOVERSHTERN_3    6/14 1.629501e-05      4.915217e-05   10.196382
                     CD4+ Tem_NOVERSHTERN_2    6/14 1.629501e-05      4.915217e-05   10.196382
                      Memory B-cells_IRIS_1    6/14 1.629501e-05      4.915217e-05   10.196382
                       CD8+ Tcm_BLUEPRINT_1     5/9 1.819216e-05      5.442857e-05   13.154732
                       CD4+ Tem_BLUEPRINT_3    7/21 2.180580e-05      6.471399e-05    7.942010
                               Tregs_HPCA_2    5/10 3.505667e-05      1.015815e-04   11.901193
                  pro B-cells_NOVERSHTERN_3    5/10 3.505667e-05      1.015815e-04   11.901193
                   CD8+ T-cells_BLUEPRINT_1    8/30 3.483151e-05      1.015815e-04    6.350131
                         NK_cells_bostongen    6/16 4.026470e-05      1.148636e-04    8.959391
                  CD4+ naive T-cells_IRIS_1    6/16 4.026470e-05      1.148636e-04    8.959391
                         Macrophages_IRIS_3    6/17 5.990347e-05      1.682785e-04    8.446924
                       Macrophages_FANTOM_1    6/17 5.990347e-05      1.682785e-04    8.446924
                        CD8+ T-cells_HPCA_1    5/11 6.192790e-05      1.688109e-04   10.865661
                 CD8+ T-cells_NOVERSHTERN_2    5/11 6.192790e-05      1.688109e-04   10.865661
               CD4+ memory T-cells_FANTOM_2    5/11 6.192790e-05      1.688109e-04   10.865661
                    Basophils_NOVERSHTERN_1    9/41 6.071517e-05      1.688109e-04    5.219681
                                DC_FANTOM_2   11/61 6.541805e-05      1.770136e-04    4.270263
                       NK cells_BLUEPRINT_3    7/25 7.720103e-05      2.058694e-04    6.694611
                       CD4+ Tcm_BLUEPRINT_3   13/84 7.709864e-05      2.058694e-04    3.653400
                      Memory B-cells_IRIS_3    5/12 1.022967e-04      2.688942e-04    9.995814
                      Monocytes_BLUEPRINT_3    5/12 1.022967e-04      2.688942e-04    9.995814
                    Th1_signature_bostongen     4/7 1.196594e-04      3.123025e-04   13.616318
                          pDC_NOVERSHTERN_3    5/13 1.601861e-04      4.151303e-04    9.254833
                       Melanocytes_FANTOM_3  21/196 1.657749e-04      4.266096e-04    2.512764
                            NK cells_HPCA_3    8/37 1.746129e-04      4.431555e-04    5.162621
                       CD4+ Tcm_BLUEPRINT_2    8/37 1.746129e-04      4.431555e-04    5.162621
                   CD8+ T-cells_BLUEPRINT_3    6/21 2.256369e-04      5.687286e-04    6.873768
                          NK cells_FANTOM_1    5/14 2.401257e-04      6.011309e-04    8.616056
                            NK cells_HPCA_1    9/49 2.594288e-04      6.450662e-04    4.374012
                        CD8+ T-cells_HPCA_2    6/22 2.987138e-04      7.328446e-04    6.567876
                  CD4+ naive T-cells_HPCA_3    6/22 2.987138e-04      7.328446e-04    6.567876
                      CD8+ T-cells_FANTOM_1    9/51 3.550083e-04      8.594938e-04    4.203646
                   CD8+ T-cells_BLUEPRINT_2    9/51 3.550083e-04      8.594938e-04    4.203646
                        Plasma cells_IRIS_1     4/9 4.011146e-04      9.342415e-04   10.748447
                          Tregs_BLUEPRINT_2     4/9 4.011146e-04      9.342415e-04   10.748447
                             Tregs_FANTOM_1     4/9 4.011146e-04      9.342415e-04   10.748447
                          pDC_NOVERSHTERN_1     4/9 4.011146e-04      9.342415e-04   10.748447
                            CD8+ Tcm_HPCA_1    6/23 3.891270e-04      9.342415e-04    6.288018
                   Plasma cells_BLUEPRINT_1     4/9 4.011146e-04      9.342415e-04   10.748447
                       Macrophages_FANTOM_2    7/32 4.125556e-04      9.548458e-04    5.250508
                         Macrophages_IRIS_2   11/75 4.369478e-04      1.004980e-03    3.475523
                      Monocytes_BLUEPRINT_1    4/10 6.451532e-04      1.447661e-03    9.724208
                       CD8+ Tem_BLUEPRINT_1    4/10 6.451532e-04      1.447661e-03    9.724208
                                 iDC_HPCA_2    4/10 6.451532e-04      1.447661e-03    9.724208
                          pDC_NOVERSHTERN_2    4/10 6.451532e-04      1.447661e-03    9.724208
                                  DC_IRIS_3    5/17 6.643841e-04      1.464032e-03    7.137745
                         Neutrophils_IRIS_3    5/17 6.643841e-04      1.464032e-03    7.137745
                        Plasma cells_HPCA_3    5/17 6.643841e-04      1.464032e-03    7.137745
                  CD4+ naive T-cells_HPCA_2    5/18 8.866462e-04      1.942177e-03    6.751519
                                 iDC_HPCA_1    4/11 9.784247e-04      2.130534e-03    8.878097
                          cDC_NOVERSHTERN_3    5/19 1.159836e-03      2.496022e-03    6.404907
                        Plasma cells_IRIS_3    5/19 1.159836e-03      2.496022e-03    6.404907
                       Melanocytes_FANTOM_2  16/153 1.240733e-03      2.654592e-03    2.458020
                                 cDC_HPCA_2    4/12 1.416489e-03      3.013109e-03    8.167363
                        Plasma cells_HPCA_1    5/22 2.352804e-03      4.947610e-03    5.549929
                          Tregs_BLUEPRINT_1    5/22 2.352804e-03      4.947610e-03    5.549929
                          NK cells_FANTOM_3     3/7 2.642971e-03      5.526212e-03   10.576207
                                 cDC_HPCA_1    4/14 2.668733e-03      5.548553e-03    7.039993
                        Mast cells_FANTOM_1  13/123 3.129446e-03      6.469866e-03    2.493875
                          Tregs_BLUEPRINT_3    4/15 3.512957e-03      7.103123e-03    6.585409
                         Neutrophils_IRIS_2    4/15 3.512957e-03      7.103123e-03    6.585409
                             Tregs_FANTOM_2    4/15 3.512957e-03      7.103123e-03    6.585409
                     MDSC_traffic_bostongen    4/15 3.512957e-03      7.103123e-03    6.585409
                        Mast cells_FANTOM_2   11/97 3.692057e-03      7.424465e-03    2.687769
                            NK cells_HPCA_2    6/35 3.983131e-03      7.923200e-03    4.159520
                         Macrophages_IRIS_1    6/35 3.983131e-03      7.923200e-03    4.159520
                          NK cells_FANTOM_2     3/8 4.090197e-03      8.049159e-03    9.331392
                     CD8+ Tcm_NOVERSHTERN_3     3/8 4.090197e-03      8.049159e-03    9.331392
                        CD8+ T-cells_IRIS_3    4/16 4.521745e-03      8.851075e-03    6.185925
                        Plasma cells_HPCA_2    6/36 4.604295e-03      8.917792e-03    4.045319
                       NK cells_BLUEPRINT_2    6/36 4.604295e-03      8.917792e-03    4.045319
                        CD8+ T-cells_IRIS_2     3/9 5.934739e-03      1.137492e-02    8.348644
                CD4+ naive T-cells_FANTOM_3     3/9 5.934739e-03      1.137492e-02    8.348644
                 Macrophages M2_BLUEPRINT_1   10/92 7.419232e-03      1.414651e-02    2.583956
                    Macrophages M1_FANTOM_1    7/52 7.635678e-03      1.448417e-02    3.246445
                       CD4+ Tem_BLUEPRINT_2    3/10 8.201704e-03      1.539912e-02    7.553086
                           Monocytes_IRIS_2    3/10 8.201704e-03      1.539912e-02    7.553086
                        Mast cells_FANTOM_3    8/66 8.436504e-03      1.575956e-02    2.906227
                           Monocytes_HPCA_1    4/19 8.666732e-03      1.610787e-02    5.233311
                        Plasma cells_IRIS_2    6/41 8.820986e-03      1.631217e-02    3.556873
                                  DC_HPCA_1    3/11 1.091043e-02      1.997532e-02    6.895886
                                  DC_HPCA_2    3/11 1.091043e-02      1.997532e-02    6.895886
              mv Endothelial cells_FANTOM_2    7/58 1.367767e-02      2.491774e-02    2.912435
                                 GMP_HPCA_2    3/12 1.407508e-02      2.539034e-02    6.343838
                          cDC_NOVERSHTERN_2    3/12 1.407508e-02      2.539034e-02    6.343838
                               MPP_ENCODE_1    3/13 1.770515e-02      3.147583e-02    5.873575
                         Macrophages_HPCA_2    8/75 1.755991e-02      3.147583e-02    2.558415
                          cDC_NOVERSHTERN_1    3/13 1.770515e-02      3.147583e-02    5.873575
                 Macrophages M2_BLUEPRINT_3    5/36 2.025861e-02      3.584215e-02    3.418340
                         Basophils_FANTOM_2  12/142 2.382532e-02      4.189953e-02    1.996257
                         Macrophages_HPCA_3  10/110 2.391006e-02      4.189953e-02    2.160715
                  pro B-cells_NOVERSHTERN_1    6/51 2.440624e-02      4.256634e-02    2.864511
                               MPP_ENCODE_2     2/6 2.605432e-02      4.459529e-02    8.705447
                               MPP_ENCODE_3     2/6 2.605432e-02      4.459529e-02    8.705447
                          MPP_NOVERSHTERN_3     2/6 2.605432e-02      4.459529e-02    8.705447
                          MPP_NOVERSHTERN_2     2/6 2.605432e-02      4.459529e-02    8.705447
                      Macrophages M2_HPCA_2    3/15 2.637926e-02      4.494243e-02    5.115086

Module 13 (Stromal) annotation, module size: 351
                       Term Overlap      P-value  Adjusted P-value  Odds Ratio
        Astrocytes_FANTOM_1  68/157 3.525475e-73      6.768913e-71   25.585146
        Astrocytes_FANTOM_3  60/121 4.934355e-69      4.736980e-67   28.550120
        Astrocytes_FANTOM_2   44/86 2.119551e-51      1.356513e-49   28.020424
              CAF_bostongen   14/19 2.401459e-20      1.152700e-18   37.048395
   Mesangial cells_FANTOM_3  30/162 3.768313e-20      1.447032e-18    9.733437
   Mesangial cells_FANTOM_1   22/98 5.738424e-17      1.836296e-15   11.602605
           Matrix_bostongen    7/14 4.885953e-09      1.340147e-07   25.254742
      Chondrocytes_FANTOM_2  14/102 2.569539e-08      6.166894e-07    7.013442
      Chondrocytes_FANTOM_3  14/104 3.309435e-08      7.060128e-07    6.878391
       Fibroblasts_ENCODE_3    8/31 1.712010e-07      3.287059e-06   13.200226
       Fibroblasts_ENCODE_1  13/132 3.895486e-06      6.799394e-05    5.027368
      Chondrocytes_ENCODE_3    8/47 5.101923e-06      7.535147e-05    8.745499
      Chondrocytes_FANTOM_1  15/178 4.999314e-06      7.535147e-05    4.298255
        Chondrocytes_HPCA_1    5/16 1.384661e-05      1.898964e-04   16.179413
     Smooth muscle_FANTOM_1  14/188 4.141088e-05      5.300592e-04    3.794074
     Smooth muscle_FANTOM_3    8/66 6.605332e-05      7.926398e-04    6.239715
       Fibroblasts_ENCODE_2    8/69 9.108638e-05      1.028740e-03    5.969307
        Astrocytes_ENCODE_3    4/19 5.619887e-04      5.994546e-03   11.166906
      Chondrocytes_ENCODE_1    4/20 6.910149e-04      6.982888e-03   10.621548
      Chondrocytes_ENCODE_2    4/23 1.202159e-03      1.126049e-02    9.263952
       Fibroblasts_FANTOM_3    5/39 1.231616e-03      1.126049e-02    6.749247
        Chondrocytes_HPCA_3    3/11 1.309466e-03      1.142807e-02   14.692097
Matrix_remodeling_bostongen    3/12 1.719100e-03      1.320269e-02   13.515925
            CMP_BLUEPRINT_3    3/12 1.719100e-03      1.320269e-02   13.515925
        Chondrocytes_HPCA_2    3/12 1.719100e-03      1.320269e-02   13.515925
     Smooth muscle_ENCODE_1    3/13 2.200492e-03      1.624979e-02   12.514002
        Mast cells_FANTOM_3    6/66 2.498160e-03      1.776470e-02    4.743926
               MSC_FANTOM_3    3/14 2.757640e-03      1.825748e-02   11.650275
     Preadipocytes_ENCODE_3   9/140 2.692662e-03      1.825748e-02    3.295794
            CMP_BLUEPRINT_2    3/16 4.113489e-03      2.632633e-02   10.236903
     Smooth muscle_ENCODE_3    5/56 6.128065e-03      3.795447e-02    4.713724

Module 14 (Angio) annotation, module size: 100
                         Term Overlap      P-value  Adjusted P-value  Odds Ratio
mv Endothelial cells_FANTOM_2   20/58 6.136816e-31      6.750497e-29   73.030366
mv Endothelial cells_FANTOM_1   21/98 1.687967e-27      9.283819e-26   45.951505
  mv Endothelial cells_HPCA_2   13/27 9.567044e-23      3.507916e-21   94.296623
   Endothelial cells_ENCODE_1   15/50 2.571627e-22      7.071976e-21   60.253546
ly Endothelial cells_FANTOM_2   14/40 5.407652e-22      1.189684e-20   69.512667
   Endothelial cells_ENCODE_2   14/41 8.172399e-22      1.498273e-20   67.833624
   Endothelial cells_FANTOM_3   13/39 3.656493e-20      5.745918e-19   65.602676
Endothelial cells_BLUEPRINT_3  18/137 1.358849e-19      1.868417e-18   27.231185
   Endothelial cells_ENCODE_3   11/24 4.320054e-19      5.280066e-18   88.163607
mv Endothelial cells_ENCODE_3  17/129 1.427778e-18      1.570556e-17   27.035928
mv Endothelial cells_ENCODE_1  18/160 2.374770e-18      2.374770e-17   23.296762
mv Endothelial cells_ENCODE_2  17/175 2.770190e-16      2.539341e-15   19.894655
   Endothelial cells_FANTOM_1    7/10 2.493743e-14      2.110090e-13  128.529412
   Endothelial cells_FANTOM_2    7/11 6.824631e-14      5.362210e-13  117.345966
  mv Endothelial cells_HPCA_3    8/19 8.348469e-14      6.122211e-13   79.241441
ly Endothelial cells_FANTOM_3    7/12 1.629991e-13      1.054700e-12  107.951872
     Endothelial cells_HPCA_1    7/12 1.629991e-13      1.054700e-12  107.951872
     Endothelial cells_HPCA_3   11/68 2.141995e-13      1.308997e-12   31.450434
  ly Endothelial cells_HPCA_3    7/14 6.995154e-13      4.049826e-12   93.050894
        Endothelium_bostongen    6/10 7.776306e-12      4.276968e-11  110.213404
  ly Endothelial cells_HPCA_1    6/12 3.388896e-11      1.775136e-10   92.568254
ly Endothelial cells_FANTOM_1     5/7 1.391072e-10      6.955358e-10  129.216405
       Angiogenesis_bostongen    6/15 1.809420e-10      8.653747e-10   74.638505
  mv Endothelial cells_HPCA_1    6/16 2.881216e-10      1.320557e-09   70.110790
     Endothelial cells_HPCA_2     5/8 3.692077e-10      1.624514e-09  114.007699
  ly Endothelial cells_HPCA_2     5/9 8.268104e-10      3.498044e-09  102.000827
Endothelial cells_BLUEPRINT_2     4/8 8.057362e-08      3.165392e-07   92.312405
Endothelial cells_BLUEPRINT_1     4/8 8.057362e-08      3.165392e-07   92.312405
                 HSC_FANTOM_1    2/14 3.034656e-03      1.151076e-02   29.442500
mv Endothelial cells_FANTOM_3   4/104 3.423387e-03      1.255242e-02    7.465825
              HSC_BLUEPRINT_2    2/20 6.190894e-03      2.196769e-02   20.817754

Module 16 annotation, module size: 176
                         Term Overlap      P-value  Adjusted P-value  Odds Ratio
mv Endothelial cells_ENCODE_1  12/160 1.179356e-07          0.000015    7.894450
mv Endothelial cells_ENCODE_3   9/129 8.505658e-06          0.000557    7.316418
mv Endothelial cells_ENCODE_2   9/175 9.480782e-05          0.004140    5.383858
           Pericytes_ENCODE_2    6/94 4.563913e-04          0.014947    6.753448
         CD4+ Tcm_BLUEPRINT_3    5/84 1.871373e-03          0.047632    6.357255
           Pericytes_ENCODE_1    3/25 2.181597e-03          0.047632   13.297904
              CD4+ Tem_HPCA_1   6/135 2.964847e-03          0.048549    4.698434
   Macrophages M2_BLUEPRINT_1    5/92 2.788281e-03          0.048549    5.804665

Module 18 annotation, module size: 331
            Term Overlap      P-value  Adjusted P-value  Odds Ratio
Neurons_FANTOM_2  27/182 2.398705e-16      1.199353e-14    8.240660
Neurons_FANTOM_3  25/151 2.223325e-16      1.199353e-14    9.161872
Neurons_FANTOM_1   17/99 8.361582e-12      2.787194e-10    9.359077
Neurons_ENCODE_3   11/81 5.115126e-07      1.278782e-05    7.375946
Neurons_ENCODE_2  14/152 1.855332e-06      3.710663e-05    4.995921
      CMP_HPCA_1  10/148 7.003889e-04      1.167315e-02    3.669840

Module 19 annotation, module size: 134
                Term Overlap  P-value  Adjusted P-value  Odds Ratio
    Neurons_ENCODE_2   7/152 0.000215          0.016142    6.434908
    Neurons_ENCODE_3    5/81 0.000468          0.016142    8.730535
    Neurons_FANTOM_2   7/182 0.000637          0.016142    5.367446
    Neurons_FANTOM_1    5/99 0.001166          0.020054    7.143459
    Neurons_FANTOM_3   6/151 0.001319          0.020054    5.570379
Melanocytes_ENCODE_3    2/10 0.002714          0.034380   30.232704

Module 20 annotation, module size: 243
                     Term Overlap  P-value  Adjusted P-value  Odds Ratio
CD8+ naive T-cells_HPCA_1    5/51 0.000822          0.033168    7.515357
CD8+ naive T-cells_HPCA_2    4/24 0.000359          0.033168   12.892037
          NK cells_HPCA_1    5/49 0.000683          0.033168    7.819939

Module 22 annotation, module size: 402
                        Term Overlap      P-value  Adjusted P-value  Odds Ratio
  Erythrocytes_NOVERSHTERN_3   41/91 1.844819e-42      1.881715e-40   21.007044
  Erythrocytes_NOVERSHTERN_1   36/69 2.192129e-40      1.117986e-38   24.024292
  Erythrocytes_NOVERSHTERN_2   20/37 2.494865e-23      8.482539e-22   24.006885
Proliferation_rate_bostongen   10/15 1.457549e-13      2.973400e-12   29.028930
            Tgd cells_HPCA_1  24/149 1.267844e-13      2.973400e-12    7.224341
            Tgd cells_HPCA_3  25/177 8.362091e-13      1.421556e-11    6.339203
   pro B-cells_NOVERSHTERN_1   14/51 9.067985e-12      1.321335e-10   12.163324
            Tgd cells_HPCA_2  22/159 3.059764e-11      3.901199e-10    6.182242
         Astrocytes_ENCODE_1    6/46 7.460049e-04      8.454722e-03    5.918738
            Th1 cells_IRIS_1    4/24 2.330844e-03      2.377461e-02    7.748163
             MEP_BLUEPRINT_3    3/13 3.234565e-03      2.999324e-02   10.916470

Module 23 annotation, module size: 149
                Term Overlap  P-value  Adjusted P-value  Odds Ratio
Fibroblasts_ENCODE_1   8/132 0.000023          0.002277    7.572305

Module 24 annotation, module size: 168
                     Term Overlap  P-value  Adjusted P-value  Odds Ratio
Epithelial cells_ENCODE_2    3/20 0.000982          0.044108   17.346032
Epithelial cells_ENCODE_3    5/83 0.001446          0.044108    6.748576

Module 25 annotation, module size: 832
             Term Overlap  P-value  Adjusted P-value  Odds Ratio
  CD8+ Tcm_HPCA_3   12/52 0.000007          0.001697    4.869998
Myocytes_ENCODE_3  22/181 0.000089          0.011601    2.547173
       GMP_HPCA_3  15/105 0.000197          0.017122    3.006592
  CD8+ Tcm_HPCA_1    6/23 0.000700          0.045690    5.626121

Module 26 annotation, module size: 100
              Term Overlap  P-value  Adjusted P-value  Odds Ratio
Pericytes_ENCODE_3    5/91 0.000208          0.012457   10.538638

Module 27 annotation, module size: 486
                         Term Overlap      P-value  Adjusted P-value  Odds Ratio
           Pericytes_ENCODE_3   19/91 1.050573e-11      1.870020e-09    7.632699
           Pericytes_ENCODE_2   15/94 7.451510e-08      6.631844e-06    5.823534
              CD8+ Tem_HPCA_2  19/159 1.697843e-07      1.007387e-05    4.360850
mv Endothelial cells_ENCODE_1  16/160 1.621213e-05      7.214397e-04    3.643360
                   MSC_HPCA_3   11/83 2.565723e-05      9.133974e-04    4.851930
              CD8+ Tem_HPCA_1  15/165 8.941370e-05      2.652606e-03    3.311117
            Osteoblast_HPCA_1    6/32 2.685855e-04      6.829745e-03    6.993757
mv Endothelial cells_ENCODE_2  14/175 5.680637e-04      1.263942e-02    2.913071
           Pericytes_ENCODE_1    5/25 6.469038e-04      1.279432e-02    7.529758
            Osteoblast_HPCA_3    7/56 1.092477e-03      1.944610e-02    4.644910
