# Supplementary material for: Nested co-expression network analysis identifies compact gene clusters in a black box
Source: Bioinformatics. 2026 Apr 3;42(5):btag167. doi: 10.1093/bioinformatics/btag167 (PMC13163169; doi:10.1093/bioinformatics/btag167)
Supplement: btag167_Supplementary_Data [file btag167_supplementary_data.zip › Supplementary Data 2 CGM LUAD.txt]

Module -1 annotation, module size: 10762
             Term Overlap  P-value  Adjusted P-value  Odds Ratio
Myocytes_ENCODE_3 143/181 0.000007          0.003773    1.239872

Module 0 annotation, module size: 521
      Term Overlap  P-value  Adjusted P-value  Odds Ratio
CMP_HPCA_1  14/148 0.000205          0.042736    3.210486

Module 1 annotation, module size: 106
                Term Overlap      P-value  Adjusted P-value  Odds Ratio
Hepatocytes_FANTOM_1  41/166 6.909376e-56      6.356626e-54   63.429177
Hepatocytes_FANTOM_2  39/142 4.421936e-55      1.356060e-53   68.548798
Hepatocytes_FANTOM_3  39/141 3.220056e-55      1.356060e-53   69.037377
  Hepatocytes_HPCA_2  31/162 4.616237e-38      1.061735e-36   42.806623
  Hepatocytes_HPCA_1  29/138 7.440269e-37      1.369009e-35   45.887667
  Hepatocytes_HPCA_3  28/127 3.258378e-36      4.996179e-35   47.574747
 Adipocytes_FANTOM_1     2/7 8.079994e-04      9.291993e-03   53.676236
 Adipocytes_FANTOM_2     2/7 8.079994e-04      9.291993e-03   53.676236
 Adipocytes_FANTOM_3     2/8 1.072905e-03      1.096748e-02   47.358570

Module 3 annotation, module size: 188
                        Term Overlap      P-value  Adjusted P-value  Odds Ratio
        Hepatocytes_FANTOM_1  14/166 5.174678e-09      3.104807e-07    8.318688
        Hepatocytes_FANTOM_2  11/142 5.628377e-07      1.125675e-05    7.589375
        Hepatocytes_FANTOM_3  11/141 5.242807e-07      1.125675e-05    7.643468
          Hepatocytes_HPCA_2   9/162 8.691851e-05      1.303778e-03    5.430084
          Hepatocytes_HPCA_3   6/127 3.033407e-03      3.323410e-02    4.667150
Megakaryocytes_NOVERSHTERN_3     2/8 3.323410e-03      3.323410e-02   26.536035
          Hepatocytes_HPCA_1   6/138 4.560876e-03      3.420657e-02    4.293645
Megakaryocytes_NOVERSHTERN_1     2/9 4.241645e-03      3.420657e-02   23.741357
Megakaryocytes_NOVERSHTERN_2    2/10 5.263239e-03      3.508826e-02   21.478999

Module 4 annotation, module size: 112
                     Term Overlap      P-value  Adjusted P-value  Odds Ratio
   Keratinocytes_FANTOM_1   17/94 3.836328e-20      4.603593e-18   32.461703
     Keratinocytes_HPCA_2   14/51 1.515814e-19      9.094885e-18   47.974126
     Keratinocytes_HPCA_3   13/44 1.067875e-18      4.271501e-17   51.193439
   Keratinocytes_FANTOM_2   12/62 6.727391e-15      1.983517e-13   33.378109
   Keratinocytes_FANTOM_3   12/63 8.264656e-15      1.983517e-13   32.850511
   Keratinocytes_ENCODE_1    9/24 2.215090e-14      4.430180e-13   62.979296
       Sebocytes_FANTOM_2    8/21 5.640639e-13      9.669667e-12   63.609547
   Keratinocytes_ENCODE_2    7/16 5.196771e-12      7.795156e-11   72.462301
       Sebocytes_FANTOM_1    8/29 1.138475e-11      1.517967e-10   46.337442
       Sebocytes_FANTOM_3    8/32 2.744222e-11      3.293067e-10   42.052632
     Keratinocytes_HPCA_1    6/17 8.833974e-10      9.637062e-09   58.652582
   Keratinocytes_ENCODE_3    4/10 3.780758e-07      3.780758e-06   66.456221
Epithelial cells_ENCODE_3    6/83 1.886655e-05      1.741528e-04   12.244216
Epithelial cells_ENCODE_2    3/20 3.009451e-04      2.579529e-03   26.217062

Module 5 annotation, module size: 131
                     Term Overlap      P-value  Adjusted P-value  Odds Ratio
   Keratinocytes_FANTOM_1   12/94 8.218077e-12      5.259569e-10   18.530141
   Keratinocytes_FANTOM_3    9/63 1.316229e-09      4.211934e-08   20.482629
   Keratinocytes_FANTOM_2    8/62 2.576556e-08      5.496653e-07   18.470121
         Matrix_bostongen    3/14 1.574494e-04      2.519191e-03   31.596270
Epithelial cells_FANTOM_1    3/17 2.891521e-04      3.701147e-03   26.175097
Epithelial cells_FANTOM_2    4/45 4.075912e-04      4.347639e-03   13.023529
Epithelial cells_FANTOM_3    3/23 7.278041e-04      6.654209e-03   19.485139
Epithelial cells_ENCODE_3    4/83 4.005582e-03      3.204466e-02    7.080592
     Keratinocytes_HPCA_3    3/44 4.832660e-03      3.436558e-02   10.277052
     Keratinocytes_HPCA_2    3/51 7.305151e-03      4.675296e-02    8.876469

Module 6 annotation, module size: 779
                                       Term Overlap      P-value  Adjusted P-value  Odds Ratio
                               MPP_FANTOM_2   37/55 1.182372e-36      4.670369e-34   15.269360
                       Melanocytes_FANTOM_3  59/196 4.083910e-32      8.065722e-30    6.992534
                               MPP_FANTOM_1   31/49 1.239559e-29      1.632086e-27   14.270784
                       Melanocytes_FANTOM_2  50/153 2.979716e-29      2.942470e-27    7.523030
                    Monocytes_NOVERSHTERN_1   39/91 2.951744e-28      2.331878e-26    9.761065
                       CD8+ Tem_BLUEPRINT_3   31/64 9.839574e-25      6.477720e-23   10.942210
                         Monocytes_FANTOM_2  48/174 1.867517e-24      1.053813e-22    6.330238
                            CD8+ Tem_HPCA_2  45/159 1.663954e-23      8.215774e-22    6.476461
                         Monocytes_FANTOM_3  43/159 1.170046e-21      5.135200e-20    6.174968
                               MPP_FANTOM_3   20/29 1.081464e-20      4.271784e-19   15.376430
                      B-cells_NOVERSHTERN_2   29/71 1.280646e-20      4.598684e-19    9.215735
                    Macrophages_BLUEPRINT_3   31/83 1.424894e-20      4.690275e-19    8.442790
                    Macrophages_BLUEPRINT_1   28/67 2.802138e-20      8.514187e-19    9.420640
                    Macrophages M1_FANTOM_2   31/86 4.869463e-20      1.373884e-18    8.148517
                                 aDC_IRIS_2  42/167 7.071061e-20      1.862046e-18    5.734328
                    Macrophages_BLUEPRINT_2  34/108 1.084680e-19      2.677805e-18    7.134225
                         Monocytes_FANTOM_1   29/79 4.372799e-19      1.016033e-17    8.284410
                    Macrophages M1_FANTOM_3   29/80 6.563318e-19      1.440284e-17    8.181010
                                  DC_IRIS_2   19/31 2.957433e-18      6.148347e-17   13.678063
                          B_cells_bostongen   13/13 4.053637e-18      8.005933e-17   21.945858
                                DC_FANTOM_3   16/21 6.239569e-18      1.173633e-16   16.900306
                     CD8+ Tem_NOVERSHTERN_1   17/25 1.319004e-17      2.368211e-16   15.129090
                 Macrophages M1_BLUEPRINT_3  31/102 1.424366e-17      2.446194e-16    6.869984
                     CD8+ Tem_NOVERSHTERN_3   16/22 2.190202e-17      3.604707e-16   16.148221
                           Tgd cells_HPCA_3  40/177 3.224987e-17      5.095480e-16    5.139588
                      B-cells_NOVERSHTERN_1   24/60 4.877046e-17      7.409358e-16    8.991369
                      Memory B-cells_HPCA_2   18/31 9.149976e-17      1.338608e-15   12.959583
                     CD8+ Tem_NOVERSHTERN_2   15/20 1.047185e-16      1.477279e-15   16.629696
                            CD8+ Tem_HPCA_1  37/165 6.601562e-16      8.991783e-15    5.086972
                      B-cells_NOVERSHTERN_3   21/50 1.361916e-15      1.793189e-14    9.421063
                           Tgd cells_HPCA_1  34/149 5.782837e-15      7.368454e-14    5.164990
                       CD8+ Tem_BLUEPRINT_2  33/141 6.626640e-15      8.179759e-14    5.294268
                 Memory B-cells_BLUEPRINT_2   21/56 2.093062e-14      2.505332e-13    8.417586
                     CD4+ Tem_NOVERSHTERN_1   18/42 9.696135e-14      1.126463e-12    9.599050
                 Memory B-cells_BLUEPRINT_3   20/55 1.741990e-13      1.965960e-12    8.160413
                            CD4+ Tem_HPCA_2   19/51 4.226876e-13      4.637822e-12    8.356236
                                  DC_IRIS_3   12/17 4.437576e-13      4.737412e-12   15.651466
                             Tregs_FANTOM_3   13/21 5.839415e-13      6.069918e-12   13.773404
                                DC_FANTOM_1   11/14 6.235754e-13      6.315700e-12   17.359007
                        CD4+ T-cells_HPCA_2   15/30 6.783668e-13      6.535485e-12   11.170689
                        CD4+ T-cells_HPCA_3   16/35 6.762839e-13      6.535485e-12   10.226874
                       Macrophages_FANTOM_3   19/54 1.404672e-12      1.321061e-11    7.894848
                           Tgd cells_HPCA_2  32/159 1.450594e-12      1.332522e-11    4.545591
                     CD8+ Tcm_NOVERSHTERN_1   14/27 2.107839e-12      1.892265e-11   11.576925
                 CD4+ memory T-cells_IRIS_2   11/15 2.240626e-12      1.966771e-11   16.238105
                   Effector_cells_bostongen   10/12 2.583200e-12      2.218183e-11   18.363743
           CD4+ naive T-cells_NOVERSHTERN_1   16/38 3.250972e-12      2.732200e-11    9.428291
                                 aDC_IRIS_3   24/95 5.673147e-12      4.668527e-11    5.684218
                       naive B-cells_HPCA_3   15/36 1.876507e-11      1.512694e-10    9.331079
                             MHCI_bostongen     8/8 2.031717e-11      1.605056e-10   21.810110
                        CD4+ T-cells_HPCA_1   15/37 3.021905e-11      2.340495e-10    9.081709
                     CD4+ Tcm_NOVERSHTERN_3   18/56 3.156358e-11      2.397618e-10    7.214504
                     CD8+ Tcm_NOVERSHTERN_2   12/22 3.741380e-11      2.788387e-10   12.169743
                                 aDC_IRIS_1   11/19 1.045924e-10      7.377499e-10   12.904142
                      Memory B-cells_IRIS_2   11/19 1.045924e-10      7.377499e-10   12.904142
                          cDC_NOVERSHTERN_3   11/19 1.045924e-10      7.377499e-10   12.904142
                       CD8+ Tcm_BLUEPRINT_2   15/40 1.139674e-10      7.897743e-10    8.407488
                        CD8+ T-cells_HPCA_3   12/24 1.435933e-10      9.779196e-10   11.174965
            Checkpoint_inhibition_bostongen     8/9 1.754067e-10      1.135830e-09   19.513149
                   T_cell_traffic_bostongen     8/9 1.754067e-10      1.135830e-09   19.513149
                            MHCII_bostongen     8/9 1.754067e-10      1.135830e-09   19.513149
                         NK_cells_bostongen   10/16 2.645404e-10      1.658678e-09   13.908618
                       NK cells_BLUEPRINT_3   12/25 2.645487e-10      1.658678e-09   10.736092
                       Macrophages_FANTOM_2   13/32 6.204553e-10      3.829372e-09    9.105675
                 Memory B-cells_BLUEPRINT_1  23/108 6.350775e-10      3.859317e-09    4.788883
                            CD8+ Tcm_HPCA_3   16/52 8.239422e-10      4.857570e-09    6.908317
                    Macrophages M1_FANTOM_1   16/52 8.239422e-10      4.857570e-09    6.908317
                      CD4+ T-cells_FANTOM_3   19/76 1.117298e-09      6.490187e-09    5.617060
                  naive B-cells_BLUEPRINT_2   10/18 1.328123e-09      7.603020e-09   12.403509
                       naive B-cells_HPCA_2   12/28 1.360856e-09      7.679115e-09    9.604263
                   CD4+ T-cells_BLUEPRINT_1   13/34 1.520767e-09      8.460608e-09    8.576789
                   CD4+ T-cells_BLUEPRINT_2   17/64 3.068810e-09      1.683583e-08    5.967391
                          T_cells_bostongen     7/8 3.400546e-09      1.815156e-08   19.219303
                      Macrophages_bostongen     7/8 3.400546e-09      1.815156e-08   19.219303
                            CD4+ Tcm_HPCA_2   18/75 6.202256e-09      3.266522e-08    5.392820
                      Memory B-cells_HPCA_1    9/16 7.936800e-09      4.071476e-08   12.567656
                           B-cells_FANTOM_1    9/16 7.936800e-09      4.071476e-08   12.567656
                          cDC_NOVERSHTERN_2    8/12 8.516944e-09      4.205241e-08   14.827349
                      CD8+ T-cells_FANTOM_2    8/12 8.516944e-09      4.205241e-08   14.827349
                               Tregs_HPCA_1    8/12 8.516944e-09      4.205241e-08   14.827349
                           B-cells_FANTOM_3   10/21 9.429110e-09      4.598146e-08   10.670883
                       naive B-cells_HPCA_1   11/27 1.282985e-08      6.180235e-08    9.145857
                  naive B-cells_BLUEPRINT_3     7/9 1.468853e-08      6.990327e-08   17.195197
                CD4+ naive T-cells_FANTOM_2   15/55 1.760145e-08      8.276872e-08    6.129714
                      Memory B-cells_HPCA_3    8/13 2.124386e-08      9.591703e-08   13.728211
                            CD8+ Tem_HPCA_3   13/41 2.136886e-08      9.591703e-08    7.127131
                          cDC_NOVERSHTERN_1    8/13 2.124386e-08      9.591703e-08   13.728211
                 CD4+ memory T-cells_IRIS_1    8/13 2.124386e-08      9.591703e-08   13.728211
                             B-cells_HPCA_1   13/42 2.964625e-08      1.315761e-07    6.959019
                   CD4+ T-cells_BLUEPRINT_3   11/29 3.126739e-08      1.372291e-07    8.524784
                 Macrophages M2_BLUEPRINT_1   19/92 3.322280e-08      1.442089e-07    4.641026
                            CD4+ Tcm_HPCA_3   12/36 3.975428e-08      1.706841e-07    7.495649
                                 aDC_HPCA_3    7/10 4.699868e-08      1.956687e-07   15.556634
           Coactivation_molecules_bostongen    8/14 4.755492e-08      1.956687e-07   12.780678
                                 aDC_HPCA_2    7/10 4.699868e-08      1.956687e-07   15.556634
                          NK cells_FANTOM_1    8/14 4.755492e-08      1.956687e-07   12.780678
                      CD4+ T-cells_FANTOM_1   10/26 1.149516e-07      4.681019e-07    8.654934
                                 cDC_HPCA_3    7/11 1.240675e-07      4.852146e-07   14.203039
                                  DC_HPCA_2    7/11 1.240675e-07      4.852146e-07   14.203039
                               Tregs_HPCA_3    7/11 1.240675e-07      4.852146e-07   14.203039
                                  DC_HPCA_1    7/11 1.240675e-07      4.852146e-07   14.203039
                 CD4+ memory T-cells_IRIS_3    9/21 1.653706e-07      6.404057e-07    9.642078
Class-switched memory B-cells_NOVERSHTERN_1    8/16 1.875931e-07      7.194103e-07   11.230169
                             DC_BLUEPRINT_3     6/8 2.491078e-07      9.196035e-07   16.635195
                             B-cells_HPCA_3     6/8 2.491078e-07      9.196035e-07   16.635195
                  naive B-cells_BLUEPRINT_1     6/8 2.491078e-07      9.196035e-07   16.635195
                  pro B-cells_NOVERSHTERN_2     6/8 2.491078e-07      9.196035e-07   16.635195
                           B-cells_FANTOM_2    7/12 2.858383e-07      1.045427e-06   13.066019
                                DC_FANTOM_2   14/61 5.451962e-07      1.975711e-06    5.166202
                             DC_BLUEPRINT_2     6/9 7.179463e-07      2.578080e-06   14.883238
                  CD4+ naive T-cells_IRIS_3   12/46 8.062293e-07      2.869014e-06    5.880179
                            CD4+ Tcm_HPCA_1   13/55 9.651415e-07      3.403847e-06    5.324853
                naive B-cells_NOVERSHTERN_3   14/64 1.018616e-06      3.560648e-06    4.925033
                     CD4+ Tem_NOVERSHTERN_3    7/14 1.141509e-06      3.821153e-06   11.262471
Class-switched memory B-cells_NOVERSHTERN_3    7/14 1.141509e-06      3.821153e-06   11.262471
                     CD4+ Tem_NOVERSHTERN_2    7/14 1.141509e-06      3.821153e-06   11.262471
Class-switched memory B-cells_NOVERSHTERN_2    7/14 1.141509e-06      3.821153e-06   11.262471
                      Memory B-cells_IRIS_1    7/14 1.141509e-06      3.821153e-06   11.262471
                         Macrophages_IRIS_2   15/75 1.421218e-06      4.717488e-06    4.500578
                      Monocytes_BLUEPRINT_1    6/10 1.724368e-06      5.492945e-06   13.464986
                               Tregs_HPCA_2    6/10 1.724368e-06      5.492945e-06   13.464986
                  pro B-cells_NOVERSHTERN_3    6/10 1.724368e-06      5.492945e-06   13.464986
                            CD8+ Tcm_HPCA_2    6/10 1.724368e-06      5.492945e-06   13.464986
                       CD8+ Tem_BLUEPRINT_1    6/10 1.724368e-06      5.492945e-06   13.464986
                           Monocytes_HPCA_2    7/15 2.054785e-06      6.493120e-06   10.535233
                           Monocytes_HPCA_3  20/131 2.453579e-06      7.691774e-06    3.428529
                         Macrophages_IRIS_1   10/35 2.718522e-06      8.455245e-06    6.457266
                       CD8+ Tcm_BLUEPRINT_3    7/16 3.507045e-06      1.082252e-05    9.896146
                 CD8+ T-cells_NOVERSHTERN_2    6/11 3.644728e-06      1.082457e-05   12.293387
                       NK cells_BLUEPRINT_2   10/36 3.609010e-06      1.082457e-05    6.279981
                  CD4+ naive T-cells_IRIS_2    6/11 3.644728e-06      1.082457e-05   12.293387
                        CD8+ T-cells_HPCA_1    6/11 3.644728e-06      1.082457e-05   12.293387
                 Macrophages M2_BLUEPRINT_3   10/36 3.609010e-06      1.082457e-05    6.279981
                            NK cells_HPCA_3   10/37 4.741972e-06      1.397820e-05    6.112151
                            CD8+ Tcm_HPCA_1    8/23 5.350602e-06      1.565546e-05    7.881731
                   CD8+ T-cells_BLUEPRINT_1    9/30 5.526480e-06      1.605117e-05    6.793236
                       Macrophages_FANTOM_1    7/17 5.724000e-06      1.638391e-05    9.330097
                         Macrophages_IRIS_3    7/17 5.724000e-06      1.638391e-05    9.330097
                                 cDC_HPCA_2    6/12 7.003617e-06      1.976021e-05   11.309244
                      Memory B-cells_IRIS_3    6/12 7.003617e-06      1.976021e-05   11.309244
                         Macrophages_HPCA_2   14/75 7.439977e-06      2.084249e-05    4.204718
                         Macrophages_HPCA_1  18/118 7.836018e-06      2.179737e-05    3.427116
                        Mast cells_FANTOM_2   16/97 8.977067e-06      2.479679e-05    3.709889
                                 aDC_HPCA_1     5/8 1.044120e-05      2.824844e-05   14.057760
                                  DC_HPCA_3     5/8 1.044120e-05      2.824844e-05   14.057760
                             DC_BLUEPRINT_1     5/8 1.044120e-05      2.824844e-05   14.057760
                            NK cells_HPCA_1   11/49 1.127372e-05      3.029334e-05    5.074381
                         Macrophages_HPCA_3  17/110 1.166344e-05      3.112878e-05    3.473674
                            NK cells_IRIS_1    6/13 1.249712e-05      3.269114e-05   10.470899
                       NK cells_BLUEPRINT_1    6/13 1.249712e-05      3.269114e-05   10.470899
                          pDC_NOVERSHTERN_3    6/13 1.249712e-05      3.269114e-05   10.470899
                            NK cells_IRIS_2    7/19 1.367119e-05      3.552711e-05    8.372168
                        Mast cells_FANTOM_1  18/123 1.411704e-05      3.644595e-05    3.287383
                                 cDC_HPCA_1    6/14 2.101383e-05      5.389910e-05    9.748189
                            NK cells_HPCA_2    9/35 2.214619e-05      5.643706e-05    5.834706
                          pDC_NOVERSHTERN_1     5/9 2.259526e-05      5.684794e-05   12.577248
                     NK cells_NOVERSHTERN_3     5/9 2.259526e-05      5.684794e-05   12.577248
                naive B-cells_NOVERSHTERN_2    9/36 2.832525e-05      7.081312e-05    5.674513
                       CD4+ Tcm_BLUEPRINT_3   14/84 2.863668e-05      7.114143e-05    3.754861
                   CD8+ T-cells_BLUEPRINT_3    7/21 2.908623e-05      7.180662e-05    7.592459
                       CD4+ Tcm_BLUEPRINT_2    9/37 3.590559e-05      8.809134e-05    5.522864
                        CD8+ T-cells_HPCA_2    7/22 4.096272e-05      9.926549e-05    7.254585
                     CD4+ Tcm_NOVERSHTERN_1    7/22 4.096272e-05      9.926549e-05    7.254585
                        Mast cells_FANTOM_3   12/66 4.356507e-05      1.036639e-04    4.106806
                             B-cells_HPCA_2    5/10 4.346615e-05      1.036639e-04   11.378739
                          pDC_NOVERSHTERN_2    5/10 4.346615e-05      1.036639e-04   11.378739
                            CD4+ Tem_HPCA_1  18/135 5.065967e-05      1.198238e-04    2.994098
                            CMP_BLUEPRINT_2    6/16 5.174087e-05      1.216526e-04    8.565572
                      Monocytes_BLUEPRINT_2    6/17 7.684099e-05      1.785423e-04    8.075630
                                 iDC_HPCA_1    5/11 7.665067e-05      1.785423e-04   10.388666
                    Basophils_NOVERSHTERN_1    9/41 8.564245e-05      1.978291e-04    4.989351
                   CD8+ T-cells_BLUEPRINT_2   10/51 9.670328e-05      2.207965e-04    4.446886
                      CD8+ T-cells_FANTOM_1   10/51 9.670328e-05      2.207965e-04    4.446886
                             Treg_bostongen     4/7 1.423794e-04      3.213707e-04   13.019342
                          NK cells_FANTOM_3     4/7 1.423794e-04      3.213707e-04   13.019342
                     CD4+ Tcm_NOVERSHTERN_2    6/19 1.555776e-04      3.491655e-04    7.246499
                           Monocytes_IRIS_3    8/35 1.567792e-04      3.498744e-04    5.213760
  Class-switched memory B-cells_BLUEPRINT_2    7/27 1.741879e-04      3.865405e-04    5.933804
                naive B-cells_NOVERSHTERN_1    9/45 1.835345e-04      4.050063e-04    4.549643
                               MPP_ENCODE_1    5/13 1.975870e-04      4.311981e-04    8.848552
                      CD4+ T-cells_FANTOM_2    5/13 1.975870e-04      4.311981e-04    8.848552
                          NK cells_FANTOM_2     4/8 2.743177e-04      5.794410e-04   11.486972
                            NK cells_IRIS_3     4/8 2.743177e-04      5.794410e-04   11.486972
            Macrophage_DC_traffic_bostongen     4/8 2.743177e-04      5.794410e-04   11.486972
                     CD8+ Tcm_NOVERSHTERN_3     4/8 2.743177e-04      5.794410e-04   11.486972
                                  DC_IRIS_1     4/8 2.743177e-04      5.794410e-04   11.486972
                                 iDC_HPCA_3     4/8 2.743177e-04      5.794410e-04   11.486972
                       CD4+ Tem_BLUEPRINT_3    6/21 2.874038e-04      6.038537e-04    6.571624
                            CMP_BLUEPRINT_1    5/14 2.956832e-04      6.179621e-04    8.237818
                      Macrophages M2_HPCA_2    5/15 4.266981e-04      8.778425e-04    7.705887
                CD4+ naive T-cells_FANTOM_1    5/15 4.266981e-04      8.778425e-04    7.705887
           CD4+ naive T-cells_NOVERSHTERN_3    5/15 4.266981e-04      8.778425e-04    7.705887
                       Eosinophils_FANTOM_2    7/31 4.388722e-04      8.982099e-04    5.179072
                       CD8+ Tcm_BLUEPRINT_1     4/9 4.756956e-04      9.442199e-04   10.277207
                   Plasma cells_BLUEPRINT_1     4/9 4.756956e-04      9.442199e-04   10.277207
                 Macrophages M1_BLUEPRINT_2     4/9 4.756956e-04      9.442199e-04   10.277207
                        Plasma cells_IRIS_1     4/9 4.756956e-04      9.442199e-04   10.277207
                          NKT_NOVERSHTERN_1     4/9 4.756956e-04      9.442199e-04   10.277207
                        CD8+ T-cells_IRIS_2     4/9 4.756956e-04      9.442199e-04   10.277207
                       Eosinophils_FANTOM_3    8/41 4.979313e-04      9.834143e-04    4.458370
                  CD4+ naive T-cells_IRIS_1    5/16 5.971332e-04      1.173471e-03    7.238433
                                 iDC_HPCA_2    4/10 7.638485e-04      1.493664e-03    9.297872
                        Plasma cells_HPCA_3    5/17 8.139217e-04      1.583739e-03    6.824403
              Antitumor_cytokines_bostongen     3/5 9.202871e-04      1.781929e-03   13.792250
                       Eosinophils_FANTOM_1    7/35 9.554088e-04      1.840910e-03    4.594421
               CD4+ memory T-cells_FANTOM_2    4/11 1.156533e-03      2.206911e-03    8.488857
                          NKT_NOVERSHTERN_2    4/11 1.156533e-03      2.206911e-03    8.488857
                        Plasma cells_IRIS_3    5/19 1.416077e-03      2.676318e-03    6.123736
                           Monocytes_HPCA_1    5/19 1.416077e-03      2.676318e-03    6.123736
  Class-switched memory B-cells_BLUEPRINT_1    4/12 1.671600e-03      3.114538e-03    7.809284
                            CMP_BLUEPRINT_3    4/12 1.671600e-03      3.114538e-03    7.809284
                      Monocytes_BLUEPRINT_3    4/12 1.671600e-03      3.114538e-03    7.809284
                               MPP_ENCODE_3     3/6 1.777228e-03      3.250024e-03   11.669672
                               MPP_ENCODE_2     3/6 1.777228e-03      3.250024e-03   11.669672
                          MPP_NOVERSHTERN_2     3/6 1.777228e-03      3.250024e-03   11.669672
                          MPP_NOVERSHTERN_3     3/6 1.777228e-03      3.250024e-03   11.669672
  Class-switched memory B-cells_BLUEPRINT_3    5/20 1.816903e-03      3.307266e-03    5.824671
                 CD8+ T-cells_NOVERSHTERN_1    6/30 2.204095e-03      3.993658e-03    4.629977
                          Tregs_BLUEPRINT_1    5/22 2.858122e-03      5.131628e-03    5.306291
                        Plasma cells_HPCA_1    5/22 2.858122e-03      5.131628e-03    5.306291
                    Th1_signature_bostongen     3/7 3.003365e-03      5.343825e-03   10.113114
                             MDSC_bostongen     3/7 3.003365e-03      5.343825e-03   10.113114
                  Eosinophils_NOVERSHTERN_3    4/14 3.139131e-03      5.560344e-03    6.731341
                  CD4+ naive T-cells_HPCA_1    6/34 4.267087e-03      7.524551e-03    4.092193
                      Macrophages M2_HPCA_3     3/8 4.640793e-03      8.111120e-03    8.922806
                          MPP_NOVERSHTERN_1     3/8 4.640793e-03      8.111120e-03    8.922806
                               pDC_FANTOM_3    5/25 5.141378e-03      8.946451e-03    4.681186
                        CD8+ T-cells_IRIS_3    4/16 5.301582e-03      9.184759e-03    5.914718
                        Plasma cells_HPCA_2    6/36 5.714850e-03      9.857492e-03    3.867503
                             Tregs_FANTOM_1     3/9 6.723342e-03      1.144707e-02    7.983089
                          Tregs_BLUEPRINT_2     3/9 6.723342e-03      1.144707e-02    7.983089
                 Macrophages M2_BLUEPRINT_2     3/9 6.723342e-03      1.144707e-02    7.983089
                           Monocytes_IRIS_1    4/18 8.281839e-03      1.404003e-02    5.274662
                  pro B-cells_NOVERSHTERN_1    7/51 8.683920e-03      1.465875e-02    3.164012
                       CD4+ Tem_BLUEPRINT_2    3/10 9.277410e-03      1.546235e-02    7.222365
                        CD8+ T-cells_IRIS_1    3/10 9.277410e-03      1.546235e-02    7.222365
                 Macrophages M1_BLUEPRINT_1    3/10 9.277410e-03      1.546235e-02    7.222365
                 CD8+ T-cells_NOVERSHTERN_3    6/40 9.635452e-03      1.592470e-02    3.484698
                      CD8+ T-cells_FANTOM_3    6/40 9.635452e-03      1.592470e-02    3.484698
                        Plasma cells_IRIS_2    6/41 1.085674e-02      1.786839e-02    3.400526
                  Eosinophils_NOVERSHTERN_2    3/12 1.587312e-02      2.601611e-02    6.066066
                    Eosinophils_BLUEPRINT_3    5/33 1.695204e-02      2.766965e-02    3.561595
                  CD4+ naive T-cells_HPCA_3    4/22 1.710437e-02      2.768945e-02    4.335912
              mv Endothelial cells_FANTOM_2    7/58 1.710202e-02      2.768945e-02    2.784250
                    Th2_signature_bostongen     2/5 1.948073e-02      3.140770e-02    9.838936
                   Plasma cells_BLUEPRINT_2  11/117 1.969591e-02      3.162555e-02    2.129058
                    Monocytes_NOVERSHTERN_3    3/13 1.993704e-02      3.188312e-02    5.616394
                       Melanocytes_ENCODE_1    3/14 2.451829e-02      3.889447e-02    5.228745
                    Monocytes_NOVERSHTERN_2    3/14 2.451829e-02      3.889447e-02    5.228745
                    T_reg_traffic_bostongen     2/6 2.833247e-02      4.476531e-02    8.324759
                  Eosinophils_NOVERSHTERN_1    3/15 2.961649e-02      4.623919e-02    4.891116
                             Tregs_FANTOM_2    3/15 2.961649e-02      4.623919e-02    4.891116
                          Tregs_BLUEPRINT_3    3/15 2.961649e-02      4.623919e-02    4.891116

Module 7 annotation, module size: 129
                    Term Overlap  P-value  Adjusted P-value  Odds Ratio
 EMT_signature_bostongen     2/7 0.001193          0.027607   43.993464
Mesangial cells_FANTOM_1    5/98 0.000940          0.027607    7.506228
Mesangial cells_FANTOM_2    3/27 0.001124          0.027607   16.910169
Mesangial cells_FANTOM_3   6/162 0.001555          0.027607    5.400000

Module 8 annotation, module size: 185
                    Term Overlap  P-value  Adjusted P-value  Odds Ratio
        Neurons_ENCODE_2   9/152 0.000047          0.003325    5.888032
     Astrocytes_ENCODE_1    5/46 0.000144          0.005128   11.001311
Mesangial cells_FANTOM_3   8/162 0.000428          0.010134    4.913239
Mesangial cells_FANTOM_1    6/98 0.000741          0.013145    6.152864
     Astrocytes_ENCODE_2    4/47 0.001742          0.023451    8.762505
        Neurons_ENCODE_3    5/81 0.001982          0.023451    6.263736

Module 9 annotation, module size: 95
                 Term Overlap  P-value  Adjusted P-value  Odds Ratio
         HSC_FANTOM_2     2/7 0.000650          0.023064   59.991087
         HSC_FANTOM_3     2/7 0.000650          0.023064   59.991087
    HSC_NOVERSHTERN_2     2/7 0.000650          0.023064   59.991087
    HSC_NOVERSHTERN_3     2/7 0.000650          0.023064   59.991087
    HSC_NOVERSHTERN_1     2/8 0.000863          0.024512   52.930167
   Hepatocytes_HPCA_1   5/138 0.001105          0.026149    7.326386
           CMP_HPCA_1   5/148 0.001507          0.030579    6.828934
Chondrocytes_ENCODE_3    3/47 0.002359          0.041866   13.372688
         HSC_FANTOM_1    2/14 0.002744          0.043291   31.016965

Module 10 annotation, module size: 276
            Term Overlap  P-value  Adjusted P-value  Odds Ratio
Neurons_ENCODE_3    9/81 0.000007          0.000937    7.300419
Neurons_FANTOM_3  11/151 0.000040          0.002671    4.769884
Neurons_ENCODE_2  10/152 0.000207          0.005967    4.310061
Neurons_FANTOM_1    8/99 0.000223          0.005967    5.324640
Neurons_FANTOM_2  11/182 0.000212          0.005967    3.952300

Module 11 annotation, module size: 151
                       Term Overlap      P-value  Adjusted P-value  Odds Ratio
        Astrocytes_FANTOM_1  44/157 8.087536e-55      9.381542e-53   43.833075
        Astrocytes_FANTOM_3  40/121 4.650811e-53      2.697470e-51   49.965620
        Astrocytes_FANTOM_2   31/86 2.042747e-42      7.898620e-41   50.615475
              CAF_bostongen   13/19 3.724217e-23      1.080023e-21   84.054152
   Mesangial cells_FANTOM_3  21/162 1.068669e-18      2.479312e-17   16.903448
   Mesangial cells_FANTOM_1   16/98 3.948894e-16      7.634528e-15   20.690599
           Matrix_bostongen    6/14 1.334316e-09      2.211152e-08   51.822846
       Fibroblasts_ENCODE_3    7/31 8.920539e-09      1.293478e-07   27.687428
      Chondrocytes_FANTOM_3  10/104 3.172757e-08      4.089331e-07   11.880248
      Chondrocytes_FANTOM_2   9/102 3.332931e-07      3.866200e-06   10.882927
       Fibroblasts_FANTOM_3    6/39 1.204911e-06      1.270633e-05   18.995302
       Fibroblasts_ENCODE_1   9/132 2.939100e-06      2.841130e-05    8.403774
      Chondrocytes_ENCODE_3    6/47 3.738006e-06      3.335452e-05   15.788569
      Chondrocytes_FANTOM_1  10/178 4.700194e-06      3.894447e-05    6.924340
       Fibroblasts_ENCODE_2    6/69 3.548503e-05      2.744175e-04   10.776608
        Chondrocytes_HPCA_3    3/11 1.107380e-04      7.556240e-04   34.479432
         Pericytes_FANTOM_2    3/11 1.107380e-04      7.556240e-04   34.479432
        Chondrocytes_HPCA_2    3/12 1.466800e-04      8.955201e-04   31.719192
Matrix_remodeling_bostongen    3/12 1.466800e-04      8.955201e-04   31.719192
         Pericytes_FANTOM_1    3/13 1.894310e-04      1.098700e-03   29.367876
               MSC_FANTOM_3    3/14 2.395103e-04      1.323009e-03   27.340880
     Smooth muscle_FANTOM_3    5/66 3.126601e-04      1.648572e-03    9.466679
        Chondrocytes_HPCA_1    3/16 3.636554e-04      1.834088e-03   24.023977
        Astrocytes_ENCODE_3    3/19 6.169547e-04      2.981948e-03   20.324355
      Chondrocytes_ENCODE_1    3/20 7.210729e-04      3.345778e-03   19.331773
        Astrocytes_ENCODE_1    4/46 7.574589e-04      3.379432e-03   11.014872
        Astrocytes_ENCODE_2    4/47 8.221969e-04      3.532402e-03   10.782337
      Chondrocytes_ENCODE_2    3/23 1.098334e-03      4.550241e-03   16.860878
               MSC_FANTOM_1     2/7 1.629686e-03      6.518743e-03   37.519509
        Osteoblast_FANTOM_3    4/59 1.930678e-03      7.465290e-03    8.601595
         Pericytes_FANTOM_3     2/8 2.160136e-03      8.083089e-03   33.103482
        Osteoblast_FANTOM_2    3/37 4.396824e-03      1.593849e-02   10.557351
       Fibroblasts_FANTOM_1   5/122 4.860917e-03      1.658431e-02    5.121892
         Fibroblasts_HPCA_3   5/122 4.860917e-03      1.658431e-02    5.121892
        Osteoblast_FANTOM_1    3/40 5.482486e-03      1.817053e-02    9.773579
     Smooth muscle_FANTOM_1   6/188 7.022251e-03      2.262725e-02    3.945136

Module 12 annotation, module size: 142
                         Term Overlap      P-value  Adjusted P-value  Odds Ratio
mv Endothelial cells_FANTOM_2   22/58 1.895578e-31      3.393085e-29   53.547718
mv Endothelial cells_FANTOM_1   23/98 2.715210e-27      2.430113e-25   33.413992
ly Endothelial cells_FANTOM_2   16/40 1.459176e-23      7.198821e-22   54.088567
   Endothelial cells_ENCODE_1   17/50 1.608675e-23      7.198821e-22   46.345904
   Endothelial cells_ENCODE_2   16/41 2.376162e-23      8.506658e-22   52.782085
  mv Endothelial cells_HPCA_2   14/27 8.754434e-23      2.611739e-21   68.966042
   Endothelial cells_FANTOM_3   14/39 6.043673e-20      1.545454e-18   47.980052
Endothelial cells_BLUEPRINT_3  20/137 1.902094e-19      4.255936e-18   20.322004
   Endothelial cells_ENCODE_3   11/24 2.359585e-17      4.692951e-16   60.004889
mv Endothelial cells_ENCODE_3  18/129 3.096499e-17      5.542732e-16   19.168675
  mv Endothelial cells_HPCA_3   10/19 1.145400e-16      1.863878e-15   68.335849
mv Endothelial cells_ENCODE_1  18/160 1.543080e-15      2.301761e-14   15.437613
     Endothelial cells_HPCA_3   13/68 1.321757e-14      1.819958e-13   25.516191
  ly Endothelial cells_HPCA_3    8/14 6.044936e-14      7.728882e-13   73.310729
  mv Endothelial cells_HPCA_1    8/16 2.554146e-13      3.047948e-12   64.416920
   Endothelial cells_FANTOM_1    7/10 3.076258e-13      3.441564e-12   88.690037
   Endothelial cells_FANTOM_2    7/11 8.400334e-13      8.845057e-12   80.973047
mv Endothelial cells_ENCODE_2  16/175 1.624580e-12      1.615555e-11   12.381643
  ly Endothelial cells_HPCA_1    7/12 2.001931e-12      1.791728e-11   74.490775
ly Endothelial cells_FANTOM_3    7/12 2.001931e-12      1.791728e-11   74.490775
ly Endothelial cells_FANTOM_1     6/7 2.252123e-12      1.919667e-11  106.841270
Endothelial cells_BLUEPRINT_2     6/8 8.946095e-12      6.962395e-11   94.266106
Endothelial cells_BLUEPRINT_1     6/8 8.946095e-12      6.962395e-11   94.266106
     Endothelial cells_HPCA_1    6/12 2.871281e-10      2.141497e-09   64.085714
  ly Endothelial cells_HPCA_2     5/9 4.879764e-09      3.493911e-08   70.844211
        Endothelium_bostongen    5/10 9.693359e-09      6.673505e-08   64.093333
     Endothelial cells_HPCA_2     4/8 3.309214e-07      2.193886e-06   64.318751
       Angiogenesis_bostongen    4/15 6.162880e-06      3.939841e-05   35.256900
         Fibroblasts_FANTOM_3    5/39 1.818959e-05      1.122737e-04   17.008101
       Preadipocytes_FANTOM_2     3/9 4.756145e-05      2.837833e-04   44.436333
       Preadipocytes_FANTOM_3    4/30 1.121464e-04      6.475550e-04   17.901462
                 HSC_FANTOM_1    3/14 1.998138e-04      1.117709e-03   29.104808
mv Endothelial cells_FANTOM_3   6/104 2.495766e-04      1.353764e-03    7.623832
              HSC_BLUEPRINT_3    3/19 5.157291e-04      2.715162e-03   21.635603
           Fibroblasts_HPCA_3   6/122 5.874779e-04      2.917237e-03    6.496599
         Fibroblasts_FANTOM_1   6/122 5.874779e-04      2.917237e-03    6.496599
              HSC_BLUEPRINT_2    3/20 6.030044e-04      2.917237e-03   20.578984
          Adipocytes_FANTOM_2     2/7 1.443176e-03      6.623810e-03   39.922894
          Adipocytes_FANTOM_1     2/7 1.443176e-03      6.623810e-03   39.922894
           Fibroblasts_HPCA_2    4/60 1.641054e-03      7.343717e-03    9.008593
   Megakaryocytes_BLUEPRINT_3     2/8 1.913600e-03      7.784874e-03   35.223990
          Adipocytes_FANTOM_3     2/8 1.913600e-03      7.784874e-03   35.223990
 Megakaryocytes_NOVERSHTERN_3     2/8 1.913600e-03      7.784874e-03   35.223990
              HSC_BLUEPRINT_1     2/8 1.913600e-03      7.784874e-03   35.223990
 Megakaryocytes_NOVERSHTERN_1     2/9 2.446754e-03      9.318489e-03   31.514329
   Megakaryocytes_BLUEPRINT_1     2/9 2.446754e-03      9.318489e-03   31.514329
   Megakaryocytes_BLUEPRINT_2     2/9 2.446754e-03      9.318489e-03   31.514329
           Fibroblasts_HPCA_1    3/33 2.663884e-03      9.934069e-03   12.583373
 Megakaryocytes_NOVERSHTERN_2    2/10 3.041561e-03      1.088879e-02   28.511269
             Platelets_HPCA_3    2/10 3.041561e-03      1.088879e-02   28.511269
          Chondrocytes_HPCA_3    2/11 3.696959e-03      1.297560e-02   26.030481
          Chondrocytes_HPCA_2    2/12 4.411896e-03      1.518710e-02   23.946619
              MPP_BLUEPRINT_1    3/42 5.304101e-03      1.791385e-02    9.913346
             Platelets_HPCA_2   5/146 7.947202e-03      2.586453e-02    4.556587
          Chondrocytes_HPCA_1    2/16 7.846508e-03      2.586453e-02   18.137065
       Preadipocytes_FANTOM_1    2/18 9.894711e-03      3.162774e-02   16.174377
        Chondrocytes_ENCODE_1    2/20 1.215313e-02      3.816510e-02   14.594653
     Skeletal muscle_FANTOM_2    3/61 1.480918e-02      4.570420e-02    6.842935
        Chondrocytes_ENCODE_2    2/23 1.591849e-02      4.829507e-02   12.729234

Module 13 annotation, module size: 467
                Term Overlap      P-value  Adjusted P-value  Odds Ratio
    Neurons_FANTOM_2  38/182 9.168209e-23      1.173531e-20    8.179262
    Neurons_FANTOM_3  34/151 1.324485e-21      8.476703e-20    8.764044
    Neurons_FANTOM_1   28/99 6.707783e-21      2.861988e-19   10.906907
    Neurons_ENCODE_3   17/81 6.406763e-11      2.050164e-09    7.985299
    Neurons_ENCODE_2  19/152 4.403107e-08      1.127195e-06    4.756237
Hepatocytes_FANTOM_1  13/166 7.479762e-04      1.595683e-02    2.973597
  Hepatocytes_HPCA_2  12/162 1.899467e-03      3.473312e-02    2.815587

Module 18 annotation, module size: 133
              Term Overlap  P-value  Adjusted P-value  Odds Ratio
Pericytes_ENCODE_2    6/94 0.000100          0.008307    9.031082
Pericytes_ENCODE_3    5/91 0.000771          0.031991    7.832217

Module 19 annotation, module size: 199
                        Term Overlap      P-value  Adjusted P-value  Odds Ratio
CD4+ memory T-cells_FANTOM_1  18/196 1.898092e-11      1.689302e-09    8.630714
CD4+ memory T-cells_FANTOM_3  14/137 8.714176e-10      3.877808e-08    9.492330
             MPP_BLUEPRINT_3   10/58 1.354227e-09      4.017539e-08   15.890062
             MPP_BLUEPRINT_2    9/70 1.312677e-07      2.920707e-06   11.858510
        Smooth muscle_HPCA_3  11/134 5.535540e-07      9.853261e-06    7.575193
   CD8+ naive T-cells_HPCA_2    4/24 1.672617e-04      2.481048e-03   15.793570
        Smooth muscle_HPCA_2    3/14 5.380327e-04      6.840701e-03   20.662192
     Macrophages_BLUEPRINT_2   6/108 1.783727e-03      1.984397e-02    5.178545
   CD4+ naive T-cells_IRIS_3    4/46 2.097477e-03      2.074171e-02    8.310453
   CD8+ naive T-cells_HPCA_1    4/51 3.068195e-03      2.275578e-02    7.501378
   CD8+ naive T-cells_HPCA_3    3/24 2.742498e-03      2.275578e-02   12.221374
                  MSC_HPCA_3    5/83 3.024001e-03      2.275578e-02    5.672968
             CLP_BLUEPRINT_3    3/27 3.861644e-03      2.643741e-02   10.886190

Module 20 annotation, module size: 138
              Term Overlap  P-value  Adjusted P-value  Odds Ratio
Pericytes_ENCODE_2    6/94 0.000123          0.010426    8.690287
Pericytes_ENCODE_3    5/91 0.000910          0.038685    7.538876

Module 22 annotation, module size: 262
           Term Overlap  P-value  Adjusted P-value  Odds Ratio
CD8+ Tem_HPCA_2  11/159 0.000040          0.005468    4.780552
CD8+ Tem_HPCA_1  10/165 0.000265          0.018163    4.188442

Module 23 annotation, module size: 330
                        Term Overlap      P-value  Adjusted P-value  Odds Ratio
  Erythrocytes_NOVERSHTERN_3   46/91 1.072207e-54      1.372425e-52   29.908583
  Erythrocytes_NOVERSHTERN_1   40/69 6.369159e-51      4.076261e-49   33.631063
  Erythrocytes_NOVERSHTERN_2   21/37 7.059477e-27      3.012044e-25   31.116532
            Tgd cells_HPCA_1  30/149 4.998632e-22      1.599562e-20   11.328004
            Tgd cells_HPCA_3  30/177 9.085091e-20      2.325783e-18    9.525040
Proliferation_rate_bostongen   12/15 1.139761e-18      2.431490e-17   42.587482
   pro B-cells_NOVERSHTERN_1   18/51 1.787551e-18      3.268665e-17   19.292878
            Tgd cells_HPCA_2  26/159 6.982675e-17      1.117228e-15    9.098646
         Astrocytes_ENCODE_1    7/46 2.896853e-05      4.119969e-04    8.370394
            Th2 cells_IRIS_1     3/8 3.885739e-04      4.973746e-03   21.155905
      Preadipocytes_ENCODE_1    4/24 1.129956e-03      1.314858e-02    9.456793
             MEP_BLUEPRINT_3    3/13 1.844977e-03      1.816593e-02   13.316426
      Preadipocytes_ENCODE_3   9/140 1.776443e-03      1.816593e-02    3.511072
           MEP_NOVERSHTERN_1    5/55 4.381804e-03      4.006221e-02    5.108551
             GMP_BLUEPRINT_2    6/83 5.779416e-03      4.931768e-02    4.018518

Module 25 annotation, module size: 96
            Term Overlap      P-value  Adjusted P-value  Odds Ratio
Neurons_ENCODE_2   9/152 2.089286e-07          0.000004   11.877002
